# Supplementary material for: Regression plane concept for analysing continuous cellular processes with machine learning
Source: Nat Commun. 2021 May 5;12:2532. doi: 10.1038/s41467-021-22866-x (PMC8100172; doi:10.1038/s41467-021-22866-x)
Supplement: Supplementary file 4 — Supplementary Data 1 [file 41467_2021_22866_MOESM4_ESM.xlsx]

## Sheet: PlateLayout
WELL_ID	siRNA	# Replicates
C03	QN	9			1	2	3	4	5	6	7	8	9	10	11	12	13	14	15	16	17	18	19	20	21	22	23	24
C04	NPC1	9		A
C05	ATGL	9		B
C06	MYLIP	9		C			QN	NPC1	ATGL	MYLIP	SN2	CELLS ONLY	GL2	CD300LG_G	QD	NPC2	NPC1	SN2	TM6SF2_G	MYLIP	QN	ATGL	CYP27A1_C	QD	NPC1	GL2
C07	SN2	9		D			CD300LG_D	CD300LG_A	QN	TM6SF2_A	CELLS ONLY	CELLS ONLY	CELLS ONLY	CELLS ONLY	ATGL	GL2	CD300LG_B	TM4SF5_F	TM4SF5_A	TM4SF5_F	TM6SF2_C	GL2	MYLIP	CYP27A1_B	ATGL	CD300LG_B
C08	CELLS ONLY	55		E			QD	LDLR	CD300LG_B	TM4SF5_G	CELLS ONLY	TM6SF2_E	CELLS ONLY	TM4SF5_E	NPC1	CD300LG_E	QN	TM4SF5_C	NPC2	GL2	TM4SF5_B	LDLR	CD300LG_A	SN2	TM6SF2_A	QD
C09	GL2	9		F			CYP27A1_A	GL2	CD300LG_E	QD	CELLS ONLY	CELLS ONLY	CELLS ONLY	QD	TM6SF2_D	TM6SF2_C	LDLR	ATGL	LDLR	TM6SF2_D	CD300LG_D	CELLS ONLY	QN	NPC2	TM4SF5_G	CD300LG_E
C10	CD300LG_G	4		G			CD300LG_F	CYP27A1_C	NPC1	ATGL	TM6SF2_F	CELLS ONLY	NPC2	CD300LG_A	CD300LG_D	QN	CD300LG_F	CD300LG_C	CD300LG_G	CD300LG_F	CELLS ONLY	TM4SF5_E	ATGL	TM4SF5_D	CELLS ONLY	TM6SF2_F
C11	QD	9		H			TM4SF5_D	CELLS ONLY	TM6SF2_D	SN2	CELLS ONLY	MYLIP	CELLS ONLY	CYP27A1_A	TM6SF2_E	MYLIP	TM6SF2_E	TM4SF5_G	CELLS ONLY	CELLS ONLY	TM4SF5_A	NPC1	GL2	TM6SF2_B	CELLS ONLY	NPC1
C12	NPC2	9		I			MYLIP	TM6SF2_B	CELLS ONLY	CYP27A1_B	LDLR	CELLS ONLY	NPC1	GL2	TM6SF2_A	TM4SF5_D	ATGL	TM6SF2_F	TM4SF5_E	CELLS ONLY	CELLS ONLY	TM4SF5_C	CD300LG_G	LDLR	NPC2	QN
C13	NPC1	9		J			TM6SF2_C	CELLS ONLY	TM4SF5_F	CELLS ONLY	GL2	TM4SF5_C	TM6SF2_G	SN2	SN2	TM6SF2_F	CELLS ONLY	TM6SF2_G	QN	CELLS ONLY	MYLIP	SN2	CELLS ONLY	TM6SF2_E	SN2	TM6SF2_D
C14	SN2	9		K			SN2	CELLS ONLY	TM4SF5_B	CELLS ONLY	NPC2	ATGL	LDLR	TM4SF5_D	LDLR	CD300LG_E	QD	MYLIP	TM4SF5_G	CYP27A1_C	QD	CELLS ONLY	TM4SF5_F	CELLS ONLY	MYLIP	CYP27A1_A
C15	TM6SF2_G	4		L			NPC2	TM4SF5_E	QD	CD300LG_G	CD300LG_C	QN	TM4SF5_A	TM6SF2_B	CD300LG_D	TM4SF5_B	CYP27A1_B	NPC2	CELLS ONLY	NPC1	NPC2	TM6SF2_G	CELLS ONLY	CD300LG_F	CD300LG_C	LDLR
C16	MYLIP	9		M			CELLS ONLY	CELLS ONLY	CELLS ONLY	CELLS ONLY	CELLS ONLY	CELLS ONLY	CELLS ONLY	CELLS ONLY	CELLS ONLY	CELLS ONLY	CELLS ONLY	CELLS ONLY	CELLS ONLY	CELLS ONLY	CELLS ONLY	CELLS ONLY	CELLS ONLY	CELLS ONLY	CELLS ONLY	CELLS ONLY
C17	QN	9		N
C18	ATGL	9		O
C19	CYP27A1_C	3		P
C20	QD	9
C21	NPC1	9
C22	GL2	9
D03	CD300LG_D	4
D04	CD300LG_A	3
D05	QN	9
D06	TM6SF2_A	3
D07	CELLS ONLY	55
D08	CELLS ONLY	55
D09	CELLS ONLY	55
D10	CELLS ONLY	55
D11	ATGL	9
D12	GL2	9
D13	CD300LG_B	3
D14	TM4SF5_F	4
D15	TM4SF5_A	3
D16	TM4SF5_F	4
D17	TM6SF2_C	3
D18	GL2	9
D19	MYLIP	9
D20	CYP27A1_B	3
D21	ATGL	9
D22	CD300LG_B	3
E03	QD	9
E04	LDLR	9
E05	CD300LG_B	3
E06	TM4SF5_G	4
E07	CELLS ONLY	55
E08	TM6SF2_E	4
E09	CELLS ONLY	55
E10	TM4SF5_E	4
E11	NPC1	9
E12	CD300LG_E	4
E13	QN	9
E14	TM4SF5_C	3
E15	NPC2	9
E16	GL2	9
E17	TM4SF5_B	3
E18	LDLR	9
E19	CD300LG_A	3
E20	SN2	9
E21	TM6SF2_A	3
E22	QD	9
F03	CYP27A1_A	3
F04	GL2	9
F05	CD300LG_E	4
F06	QD	9
F07	CELLS ONLY	55
F08	CELLS ONLY	55
F09	CELLS ONLY	55
F10	QD	9
F11	TM6SF2_D	4
F12	TM6SF2_C	3
F13	LDLR	9
F14	ATGL	9
F15	LDLR	9
F16	TM6SF2_D	4
F17	CD300LG_D	4
F18	CELLS ONLY	55
F19	QN	9
F20	NPC2	9
F21	TM4SF5_G	4
F22	CD300LG_E	4
G03	CD300LG_F	4
G04	CYP27A1_C	3
G05	NPC1	9
G06	ATGL	9
G07	TM6SF2_F	4
G08	CELLS ONLY	55
G09	NPC2	9
G10	CD300LG_A	3
G11	CD300LG_D	4
G12	QN	9
G13	CD300LG_F	4
G14	CD300LG_C	3
G15	CD300LG_G	4
G16	CD300LG_F	4
G17	CELLS ONLY	55
G18	TM4SF5_E	4
G19	ATGL	9
G20	TM4SF5_D	4
G21	CELLS ONLY	55
G22	TM6SF2_F	4
H03	TM4SF5_D	4
H04	CELLS ONLY	55
H05	TM6SF2_D	4
H06	SN2	9
H07	CELLS ONLY	55
H08	MYLIP	9
H09	CELLS ONLY	55
H10	CYP27A1_A	3
H11	TM6SF2_E	4
H12	MYLIP	9
H13	TM6SF2_E	4
H14	TM4SF5_G	4
H15	CELLS ONLY	55
H16	CELLS ONLY	55
H17	TM4SF5_A	3
H18	NPC1	9
H19	GL2	9
H20	TM6SF2_B	3
H21	CELLS ONLY	55
H22	NPC1	9
I03	MYLIP	9
I04	TM6SF2_B	3
I05	CELLS ONLY	55
I06	CYP27A1_B	3
I07	LDLR	9
I08	CELLS ONLY	55
I09	NPC1	9
I10	GL2	9
I11	TM6SF2_A	3
I12	TM4SF5_D	4
I13	ATGL	9
I14	TM6SF2_F	4
I15	TM4SF5_E	4
I16	CELLS ONLY	55
I17	CELLS ONLY	55
I18	TM4SF5_C	3
I19	CD300LG_G	4
I20	LDLR	9
I21	NPC2	9
I22	QN	9
J03	TM6SF2_C	3
J04	CELLS ONLY	55
J05	TM4SF5_F	4
J06	CELLS ONLY	55
J07	GL2	9
J08	TM4SF5_C	3
J09	TM6SF2_G	4
J10	SN2	9
J11	SN2	9
J12	TM6SF2_F	4
J13	CELLS ONLY	55
J14	TM6SF2_G	4
J15	QN	9
J16	CELLS ONLY	55
J17	MYLIP	9
J18	SN2	9
J19	CELLS ONLY	55
J20	TM6SF2_E	4
J21	SN2	9
J22	TM6SF2_D	4
K03	SN2	9
K04	CELLS ONLY	55
K05	TM4SF5_B	3
K06	CELLS ONLY	55
K07	NPC2	9
K08	ATGL	9
K09	LDLR	9
K10	TM4SF5_D	4
K11	LDLR	9
K12	CD300LG_E	4
K13	QD	9
K14	MYLIP	9
K15	TM4SF5_G	4
K16	CYP27A1_C	3
K17	QD	9
K18	CELLS ONLY	55
K19	TM4SF5_F	4
K20	CELLS ONLY	55
K21	MYLIP	9
K22	CYP27A1_A	3
L03	NPC2	9
L04	TM4SF5_E	4
L05	QD	9
L06	CD300LG_G	4
L07	CD300LG_C	3
L08	QN	9
L09	TM4SF5_A	3
L10	TM6SF2_B	3
L11	CD300LG_D	4
L12	TM4SF5_B	3
L13	CYP27A1_B	3
L14	NPC2	9
L15	CELLS ONLY	55
L16	NPC1	9
L17	NPC2	9
L18	TM6SF2_G	4
L19	CELLS ONLY	55
L20	CD300LG_F	4
L21	CD300LG_C	3
L22	LDLR	9
M03	CELLS ONLY	55
M04	CELLS ONLY	55
M05	CELLS ONLY	55
M06	CELLS ONLY	55
M07	CELLS ONLY	55
M08	CELLS ONLY	55
M09	CELLS ONLY	55
M10	CELLS ONLY	55
M11	CELLS ONLY	55
M12	CELLS ONLY	55
M13	CELLS ONLY	55
M14	CELLS ONLY	55
M15	CELLS ONLY	55
M16	CELLS ONLY	55
M17	CELLS ONLY	55
M18	CELLS ONLY	55
M19	CELLS ONLY	55
M20	CELLS ONLY	55
M21	CELLS ONLY	55
M22	CELLS ONLY	55

## Sheet: TargetGenes
	Test siRNAs									Control siRNAs
	Gene name	Gene ID	Full gene name	siRNA ID	Manufacturer	Annotation	Manufacturer annotation	siRNA code		Name	Phenotype	siRNA ID	Manufacturer	Annotation
	TM4SF5	9032	transmembrane 4 L six family member 5	s17211	Ambion	TM4SF5_A				Qiagen Death siRNA	cell death	1027299	Qiagen	QD
				s17212	Ambion	TM4SF5_B				Qiagen Negative CTRL	no, neg control	1027281	Qiagen	QN
				s228439	Ambion	TM4SF5_C				GL2	no, neg control	1027423	Qiagen	GL2
				SI00746186 (FlexiTube siRNA)	Qiagen	TM4SF5_D	Hs_TM4SF5_2	2154993		Silencer Negative Control 2	no, neg control	4390846	Ambion	SN2
				SI00746193 (FlexiTube siRNA)	Qiagen	TM4SF5_E	Hs_TM4SF5_3	2154994
				SI04234818 (FlexiTube siRNA)	Qiagen	TM4SF5_F	Hs_TM4SF5_5	2154995		Notes:
				SI04282418 (FlexiTube siRNA)	Qiagen	TM4SF5_G	Hs_TM4SF5_6	2154996		The GL2 siRNA was manufactured based on our special request.
	TM6SF2	53345	transmembrane 6 superfamily member 2	s28703	Ambion	TM6SF2_A				Sequence 5’-3’
				s28704	Ambion	TM6SF2_B				UACGCGGAAUACUUCGATT
				s28705	Ambion	TM6SF2_C				Gene IDs are from https://www.ncbi.nlm.nih.gov/gene/
				SI00746354 (FlexiTube siRNA)	Qiagen	TM6SF2_D	Hs_TM6SF2_2	2154989
				SI04187946 (FlexiTube siRNA)	Qiagen	TM6SF2_E	Hs_TM6SF2_6	2154990
				SI04208925 (FlexiTube siRNA)	Qiagen	TM6SF2_F	Hs_TM6SF2_7	2154991
				SI04368819 (FlexiTube siRNA)	Qiagen	TM6SF2_G	Hs_TM6SF2_8	2154992
	CYP27A1	1593	cytochrome P450, family 27, subfamily A, polypeptide 1	s3887	Ambion	CYP27A1_A
				s3888	Ambion	CYP27A1_B
				s3889	Ambion	CYP27A1_C
	CD300LG	146894	CD300 molecule-like family member g	s44936	Ambion	CD300LG_A
				s44937	Ambion	CD300LG_B
				s44938	Ambion	CD300LG_C
				SI03029348 (FlexiTube siRNA)	Qiagen	CD300LG_D	Hs_CD300LG_1	2154997
				SI05349400 (FlexiTube siRNA)	Qiagen	CD300LG_E	Hs_CD300LG_4	215998
				SI05349407 (FlexiTube siRNA)	Qiagen	CD300LG_F	Hs_CD300LG_5	2154999
				SI05349414 (FlexiTube siRNA)	Qiagen	CD300LG_G	Hs_CD300LG_6	2155000
	Other assay siRNAs
	Gene name	Gene ID	Full Gene name	siRNA ID	Manufacturer	Annotation	typical siRNA phenotype on lipid metabolism
	NPC1	4864	Niemann-Pick C1 protein	s9669	Ambion	NPC1	lysosomal accumulation of free cholesterol
	LDLR	3949	low-density lipoprotein receptor	s224007	Ambion	LDLR	defective LDL uptake, less free cholesterol
	MYLIP	29116	myosin regulatory light chain interacting protein	s26522	Ambion	MYLIP	increased LDL uptake, more free cholesterol
	NPC2	10577	Niemann-Pick C2 protein	s20759	Ambion	NPC2	accumulation of free cholesterol
	PNPLA2/ATGL	57104	patatin like phospholipase domain containing 2 / adipose triglyceride lipase	ATGL	Ambion	ATGL	increase in the size of lipid droplets, impaired triglyceride hydrolysis

## Sheet: NumberOCellsPerCondition
	# analysed cells
siRNA/ condition	Plate 01	Plate 02	Sum
ATGL	2780	4744	7524
CD300LG_A	1435	2348	3783
CD300LG_B	1148	2479	3627
CD300LG_C	1479	2230	3709
CD300LG_D	1026	1896	2922
CD300LG_E	911	1991	2902
CD300LG_F	1477	2577	4054
CD300LG_G	1296	3063	4359
CELLS ONLY	23219	42475	65694
CYP27A1_A	1193	2394	3587
CYP27A1_B	1361	2631	3992
CYP27A1_C	1168	2705	3873
GL2	3170	6145	9315
LDLR	2607	5441	8048
MYLIP	3601	6816	10417
NPC1	3676	6886	10562
NPC2	4099	7798	11897
QD	106	185	291
QN	3128	7111	10239
SN2	3142	7470	10612
TM4SF5_A	1321	2098	3419
TM4SF5_B	999	2706	3705
TM4SF5_C	1130	2098	3228
TM4SF5_D	1434	2233	3667
TM4SF5_E	1445	2527	3972
TM4SF5_F	1391	2500	3891
TM4SF5_G	1030	1689	2719
TM6SF2_A	1219	2600	3819
TM6SF2_B	1289	2575	3864
TM6SF2_C	1339	2438	3777
TM6SF2_D	1268	2424	3692
TM6SF2_E	601	1633	2234
TM6SF2_F	1290	3032	4322
TM6SF2_G	1572	2796	4368
Sum:	79350	152734	232084
