# Supplementary material for: Regression plane concept for analysing continuous cellular processes with machine learning
Source: Nat Commun. 2021 May 5;12:2532. doi: 10.1038/s41467-021-22866-x (PMC8100172; doi:10.1038/s41467-021-22866-x)
Supplement: Supplementary file 18 — Source Data [file 41467_2021_22866_MOESM18_ESM.xlsx]

## Sheet: Figure 1f
TEAM	PLAYER	PRECISION	RECALL	PROCESSES (ground truth 7)
Classifier	Expert 01	0.8	0.896825	7
Classifier	Expert 02	0.714286	1	5
Classifier	Expert 03	0.642857	0.952381	5
Classifier	Expert 04	0.657143	0.928571	5
Classifier	Expert 05	0.492063	0.761905	5
Regressor	Expert 06	0.857143	1	6
Regressor	Expert 07	0.821429	0.876984	8
Regressor	Expert 08	0.857143	0.904762	9
Regressor	Expert 09	1	1	7
Regressor	Expert 10	0.857143	1	6
Classifiers	(average)	0.66127	0.907936	5.4
	(std)	0.112964	0.0898964	0.894427
Regressors	(average)	0.878572	0.956349	7.2
	(std)	0.0696198	0.0605728	1.30384
difference		0.217302	0.0484128	1.8
		T tests
		Precision			Recall
		t-Test: Two-Sample Assuming Equal Variances			t-Test: Two-Sample Assuming Equal Variances
			Variable 1	Variable 2		Variable 1	Variable 2
		Mean	0.66127	0.878572	Mean	0.907936	7.2
		Variance	0.0127609	0.00484692	Variance	0.00808136	1.7
		Observations	5	5	Observations	5	5
		Pooled Variance	0.00880393		Pooled Variance	0.854041
		Hypothesized Mean Difference	0		Hypothesized Mean Difference	0
		df	8		df	8
		t Stat	-3.6618		t Stat	-10.7652
		P(T<=t) one-tail	0.00319229		P(T<=t) one-tail	2.44104e-06
		t Critical one-tail	1.85955		t Critical one-tail	1.85955
		P(T<=t) two-tail	0.00638457		P(T<=t) two-tail	4.88207e-06
		t Critical two-tail	2.306		t Critical two-tail	2.306

## Sheet: Supp. Figure 1c
Dataset	ML_model	AL_strategy	run_id	idx_within_run	RRMSE
Lipids	WekaRandomForest	RandomChoice	1	1	1.04457
Lipids	WekaRandomForest	RandomChoice	1	2	1.10149
Lipids	WekaRandomForest	RandomChoice	1	3	1.05722
Lipids	WekaRandomForest	RandomChoice	1	4	1.04427
Lipids	WekaRandomForest	RandomChoice	1	5	1.00544
Lipids	WekaRandomForest	RandomChoice	1	6	0.959246
Lipids	WekaRandomForest	RandomChoice	1	7	0.939884
Lipids	WekaRandomForest	RandomChoice	1	8	0.910185
Lipids	WekaRandomForest	RandomChoice	1	9	0.893698
Lipids	WekaRandomForest	RandomChoice	1	10	0.8994
Lipids	WekaRandomForest	RandomChoice	1	11	0.885707
Lipids	WekaRandomForest	RandomChoice	1	12	0.878761
Lipids	WekaRandomForest	RandomChoice	1	13	0.833072
Lipids	WekaRandomForest	RandomChoice	1	14	0.810603
Lipids	WekaRandomForest	RandomChoice	1	15	0.826951
Lipids	WekaRandomForest	RandomChoice	1	16	0.826981
Lipids	WekaRandomForest	RandomChoice	1	17	0.825283
Lipids	WekaRandomForest	RandomChoice	1	18	0.817235
Lipids	WekaRandomForest	RandomChoice	1	19	0.834608
Lipids	WekaRandomForest	RandomChoice	1	20	0.825916
Lipids	WekaRandomForest	RandomChoice	1	21	0.819914
Lipids	WekaRandomForest	RandomChoice	1	22	0.826711
Lipids	WekaRandomForest	RandomChoice	1	23	0.81541
Lipids	WekaRandomForest	RandomChoice	1	24	0.840116
Lipids	WekaRandomForest	RandomChoice	1	25	0.813193
Lipids	WekaRandomForest	RandomChoice	1	26	0.815528
Lipids	WekaRandomForest	RandomChoice	1	27	0.859678
Lipids	WekaRandomForest	RandomChoice	1	28	0.842396
Lipids	WekaRandomForest	RandomChoice	1	29	0.843191
Lipids	WekaRandomForest	RandomChoice	1	30	0.845808
Lipids	WekaRandomForest	RandomChoice	1	31	0.841579
Lipids	WekaRandomForest	RandomChoice	1	32	0.850474
Lipids	WekaRandomForest	RandomChoice	1	33	0.841931
Lipids	WekaRandomForest	RandomChoice	1	34	0.850711
Lipids	WekaRandomForest	RandomChoice	1	35	0.845864
Lipids	WekaRandomForest	RandomChoice	1	36	0.865621
Lipids	WekaRandomForest	RandomChoice	1	37	0.858147
Lipids	WekaRandomForest	RandomChoice	1	38	0.852804
Lipids	WekaRandomForest	RandomChoice	1	39	0.836213
Lipids	WekaRandomForest	RandomChoice	1	40	0.824981
Lipids	WekaRandomForest	RandomChoice	1	41	0.818588
Lipids	WekaRandomForest	RandomChoice	1	42	0.810671
Lipids	WekaRandomForest	RandomChoice	1	43	0.80618
Lipids	WekaRandomForest	RandomChoice	1	44	0.811511
Lipids	WekaRandomForest	RandomChoice	1	45	0.809235
Lipids	WekaRandomForest	RandomChoice	1	46	0.803476
Lipids	WekaRandomForest	RandomChoice	1	47	0.806797
Lipids	WekaRandomForest	RandomChoice	1	48	0.802814
Lipids	WekaRandomForest	RandomChoice	1	49	0.805401
Lipids	WekaRandomForest	RandomChoice	1	50	0.8014
Lipids	WekaRandomForest	RandomChoice	1	51	0.778284
Lipids	WekaRandomForest	RandomChoice	1	52	0.785553
Lipids	WekaRandomForest	RandomChoice	1	53	0.795522
Lipids	WekaRandomForest	RandomChoice	1	54	0.767847
Lipids	WekaRandomForest	RandomChoice	1	55	0.792553
Lipids	WekaRandomForest	RandomChoice	1	56	0.775315
Lipids	WekaRandomForest	RandomChoice	1	57	0.784576
Lipids	WekaRandomForest	RandomChoice	1	58	0.784155
Lipids	WekaRandomForest	RandomChoice	1	59	0.776128
Lipids	WekaRandomForest	RandomChoice	1	60	0.784123
Lipids	WekaRandomForest	RandomChoice	1	61	0.775676
Lipids	WekaRandomForest	RandomChoice	1	62	0.772976
Lipids	WekaRandomForest	RandomChoice	1	63	0.758047
Lipids	WekaRandomForest	RandomChoice	1	64	0.765061
Lipids	WekaRandomForest	RandomChoice	1	65	0.747375
Lipids	WekaRandomForest	RandomChoice	1	66	0.76198
Lipids	WekaRandomForest	RandomChoice	1	67	0.773936
Lipids	WekaRandomForest	RandomChoice	1	68	0.756325
Lipids	WekaRandomForest	RandomChoice	1	69	0.765366
Lipids	WekaRandomForest	RandomChoice	1	70	0.754586
Lipids	WekaRandomForest	RandomChoice	1	71	0.758458
Lipids	WekaRandomForest	RandomChoice	1	72	0.77103
Lipids	WekaRandomForest	RandomChoice	1	73	0.763682
Lipids	WekaRandomForest	RandomChoice	1	74	0.763091
Lipids	WekaRandomForest	RandomChoice	1	75	0.767148
Lipids	WekaRandomForest	RandomChoice	1	76	0.746688
Lipids	WekaRandomForest	RandomChoice	1	77	0.751096
Lipids	WekaRandomForest	RandomChoice	1	78	0.751562
Lipids	WekaRandomForest	RandomChoice	1	79	0.759515
Lipids	WekaRandomForest	RandomChoice	1	80	0.760873
Lipids	WekaRandomForest	RandomChoice	1	81	0.754208
Lipids	WekaRandomForest	RandomChoice	1	82	0.748187
Lipids	WekaRandomForest	RandomChoice	1	83	0.750135
Lipids	WekaRandomForest	RandomChoice	1	84	0.767073
Lipids	WekaRandomForest	RandomChoice	1	85	0.741932
Lipids	WekaRandomForest	RandomChoice	1	86	0.741655
Lipids	WekaRandomForest	RandomChoice	1	87	0.755146
Lipids	WekaRandomForest	RandomChoice	1	88	0.750829
Lipids	WekaRandomForest	RandomChoice	1	89	0.741225
Lipids	WekaRandomForest	RandomChoice	1	90	0.744507
Lipids	WekaRandomForest	RandomChoice	1	91	0.757548
Lipids	WekaRandomForest	RandomChoice	1	92	0.759341
Lipids	WekaRandomForest	RandomChoice	1	93	0.751862
Lipids	WekaRandomForest	RandomChoice	1	94	0.768677
Lipids	WekaRandomForest	RandomChoice	1	95	0.755256
Lipids	WekaRandomForest	RandomChoice	1	96	0.757789
Lipids	WekaRandomForest	RandomChoice	1	97	0.746615
Lipids	WekaRandomForest	RandomChoice	1	98	0.756337
Lipids	WekaRandomForest	RandomChoice	1	99	0.743062
Lipids	WekaRandomForest	RandomChoice	1	100	0.74462
Lipids	WekaRandomForest	RandomChoice	1	101	0.747205
Lipids	WekaRandomForest	RandomChoice	1	102	0.750097
Lipids	WekaRandomForest	RandomChoice	1	103	0.745786
Lipids	WekaRandomForest	RandomChoice	1	104	0.744666
Lipids	WekaRandomForest	RandomChoice	1	105	0.752666
Lipids	WekaRandomForest	RandomChoice	1	106	0.754324
Lipids	WekaRandomForest	RandomChoice	1	107	0.746023
Lipids	WekaRandomForest	RandomChoice	1	108	0.750418
Lipids	WekaRandomForest	RandomChoice	1	109	0.752063
Lipids	WekaRandomForest	RandomChoice	1	110	0.749859
Lipids	WekaRandomForest	RandomChoice	1	111	0.743457
Lipids	WekaRandomForest	RandomChoice	1	112	0.745157
Lipids	WekaRandomForest	RandomChoice	1	113	0.745823
Lipids	WekaRandomForest	RandomChoice	1	114	0.738853
Lipids	WekaRandomForest	RandomChoice	1	115	0.743733
Lipids	WekaRandomForest	RandomChoice	1	116	0.752746
Lipids	WekaRandomForest	RandomChoice	1	117	0.7523
Lipids	WekaRandomForest	RandomChoice	1	118	0.739564
Lipids	WekaRandomForest	RandomChoice	1	119	0.749216
Lipids	WekaRandomForest	RandomChoice	1	120	0.760017
Lipids	WekaRandomForest	RandomChoice	1	121	0.755924
Lipids	WekaRandomForest	RandomChoice	1	122	0.755789
Lipids	WekaRandomForest	RandomChoice	1	123	0.758604
Lipids	WekaRandomForest	RandomChoice	1	124	0.75569
Lipids	WekaRandomForest	RandomChoice	1	125	0.748446
Lipids	WekaRandomForest	RandomChoice	1	126	0.753569
Lipids	WekaRandomForest	RandomChoice	1	127	0.745084
Lipids	WekaRandomForest	RandomChoice	1	128	0.751253
Lipids	WekaRandomForest	RandomChoice	1	129	0.765192
Lipids	WekaRandomForest	RandomChoice	1	130	0.747757
Lipids	WekaRandomForest	RandomChoice	1	131	0.745338
Lipids	WekaRandomForest	RandomChoice	1	132	0.749853
Lipids	WekaRandomForest	RandomChoice	1	133	0.759874
Lipids	WekaRandomForest	RandomChoice	1	134	0.74917
Lipids	WekaRandomForest	RandomChoice	1	135	0.761497
Lipids	WekaRandomForest	RandomChoice	1	136	0.759953
Lipids	WekaRandomForest	RandomChoice	1	137	0.755829
Lipids	WekaRandomForest	RandomChoice	1	138	0.75122
Lipids	WekaRandomForest	RandomChoice	1	139	0.743072
Lipids	WekaRandomForest	RandomChoice	1	140	0.767629
Lipids	WekaRandomForest	RandomChoice	1	141	0.753204
Lipids	WekaRandomForest	RandomChoice	1	142	0.753082
Lipids	WekaRandomForest	RandomChoice	1	143	0.751029
Lipids	WekaRandomForest	RandomChoice	1	144	0.745235
Lipids	WekaRandomForest	RandomChoice	1	145	0.747856
Lipids	WekaRandomForest	RandomChoice	1	146	0.758177
Lipids	WekaRandomForest	RandomChoice	1	147	0.745157
Lipids	WekaRandomForest	RandomChoice	1	148	0.754328
Lipids	WekaRandomForest	RandomChoice	1	149	0.755862
Lipids	WekaRandomForest	RandomChoice	1	150	0.752857
Lipids	WekaRandomForest	RandomChoice	1	151	0.752138
Lipids	WekaRandomForest	RandomChoice	1	152	0.749945
Lipids	WekaRandomForest	RandomChoice	1	153	0.755595
Lipids	WekaRandomForest	RandomChoice	1	154	0.757049
Lipids	WekaRandomForest	RandomChoice	1	155	0.755967
Lipids	WekaRandomForest	RandomChoice	1	156	0.74852
Lipids	WekaRandomForest	RandomChoice	1	157	0.751866
Lipids	WekaRandomForest	RandomChoice	1	158	0.753714
Lipids	WekaRandomForest	RandomChoice	1	159	0.752649
Lipids	WekaRandomForest	RandomChoice	1	160	0.74794
Lipids	WekaRandomForest	RandomChoice	1	161	0.755385
Lipids	WekaRandomForest	RandomChoice	1	162	0.752778
Lipids	WekaRandomForest	RandomChoice	1	163	0.766073
Lipids	WekaRandomForest	RandomChoice	1	164	0.758472
Lipids	WekaRandomForest	RandomChoice	1	165	0.743947
Lipids	WekaRandomForest	RandomChoice	1	166	0.76437
Lipids	WekaRandomForest	RandomChoice	1	167	0.75497
Lipids	WekaRandomForest	RandomChoice	1	168	0.758484
Lipids	WekaRandomForest	RandomChoice	1	169	0.761412
Lipids	WekaRandomForest	RandomChoice	1	170	0.745146
Lipids	WekaRandomForest	RandomChoice	1	171	0.754708
Lipids	WekaRandomForest	RandomChoice	1	172	0.760501
Lipids	WekaRandomForest	RandomChoice	1	173	0.746903
Lipids	WekaRandomForest	RandomChoice	1	174	0.746577
Lipids	WekaRandomForest	RandomChoice	1	175	0.745408
Lipids	WekaRandomForest	RandomChoice	1	176	0.756776
Lipids	WekaRandomForest	RandomChoice	1	177	0.757924
Lipids	WekaRandomForest	RandomChoice	1	178	0.750005
Lipids	WekaRandomForest	RandomChoice	1	179	0.750137
Lipids	WekaRandomForest	RandomChoice	1	180	0.744146
Lipids	WekaRandomForest	RandomChoice	1	181	0.74959
Lipids	WekaRandomForest	RandomChoice	1	182	0.748308
Lipids	WekaRandomForest	RandomChoice	1	183	0.743012
Lipids	WekaRandomForest	RandomChoice	1	184	0.747742
Lipids	WekaRandomForest	RandomChoice	1	185	0.752805
Lipids	WekaRandomForest	RandomChoice	1	186	0.748185
Lipids	WekaRandomForest	RandomChoice	1	187	0.762951
Lipids	WekaRandomForest	RandomChoice	1	188	0.75087
Lipids	WekaRandomForest	RandomChoice	1	189	0.747926
Lipids	WekaRandomForest	RandomChoice	1	190	0.743291
Lipids	WekaRandomForest	RandomChoice	1	191	0.745743
Lipids	WekaRandomForest	RandomChoice	1	192	0.755549
Lipids	WekaRandomForest	RandomChoice	1	193	0.750054
Lipids	WekaRandomForest	RandomChoice	1	194	0.760324
Lipids	WekaRandomForest	RandomChoice	1	195	0.741673
Lipids	WekaRandomForest	RandomChoice	1	196	0.741311
Lipids	WekaRandomForest	RandomChoice	1	197	0.745881
Lipids	WekaRandomForest	RandomChoice	1	198	0.744062
Lipids	WekaRandomForest	RandomChoice	1	199	0.750892
Lipids	WekaRandomForest	RandomChoice	1	200	0.746723
Lipids	WekaRandomForest	RandomChoice	1	201	0.756918
Lipids	WekaRandomForest	RandomChoice	1	202	0.740691
Lipids	WekaRandomForest	RandomChoice	1	203	0.739538
Lipids	WekaRandomForest	RandomChoice	1	204	0.747085
Lipids	WekaRandomForest	RandomChoice	1	205	0.742608
Lipids	WekaRandomForest	RandomChoice	1	206	0.742478
Lipids	WekaRandomForest	RandomChoice	1	207	0.742018
Lipids	WekaRandomForest	RandomChoice	1	208	0.745858
Lipids	WekaRandomForest	RandomChoice	1	209	0.752186
Lipids	WekaRandomForest	RandomChoice	1	210	0.73899
Lipids	WekaRandomForest	RandomChoice	1	211	0.746922
Lipids	WekaRandomForest	RandomChoice	1	212	0.7441
Lipids	WekaRandomForest	RandomChoice	1	213	0.749218
Lipids	WekaRandomForest	RandomChoice	1	214	0.742884
Lipids	WekaRandomForest	RandomChoice	1	215	0.744398
Lipids	WekaRandomForest	RandomChoice	1	216	0.750888
Lipids	WekaRandomForest	RandomChoice	1	217	0.742119
Lipids	WekaRandomForest	RandomChoice	1	218	0.739331
Lipids	WekaRandomForest	RandomChoice	1	219	0.744353
Lipids	WekaRandomForest	RandomChoice	1	220	0.74227
Lipids	WekaRandomForest	RandomChoice	1	221	0.752565
Lipids	WekaRandomForest	RandomChoice	1	222	0.737061
Lipids	WekaRandomForest	RandomChoice	1	223	0.743707
Lipids	WekaRandomForest	RandomChoice	1	224	0.73975
Lipids	WekaRandomForest	RandomChoice	1	225	0.743025
Lipids	WekaRandomForest	RandomChoice	1	226	0.749226
Lipids	WekaRandomForest	RandomChoice	1	227	0.73703
Lipids	WekaRandomForest	RandomChoice	1	228	0.738743
Lipids	WekaRandomForest	RandomChoice	1	229	0.746119
Lipids	WekaRandomForest	RandomChoice	1	230	0.755159
Lipids	WekaRandomForest	RandomChoice	1	231	0.743591
Lipids	WekaRandomForest	RandomChoice	1	232	0.751614
Lipids	WekaRandomForest	RandomChoice	1	233	0.758072
Lipids	WekaRandomForest	RandomChoice	1	234	0.744658
Lipids	WekaRandomForest	RandomChoice	1	235	0.749451
Lipids	WekaRandomForest	RandomChoice	1	236	0.729407
Lipids	WekaRandomForest	RandomChoice	1	237	0.738395
Lipids	WekaRandomForest	RandomChoice	1	238	0.752269
Lipids	WekaRandomForest	RandomChoice	1	239	0.745441
Lipids	WekaRandomForest	RandomChoice	1	240	0.751372
Lipids	WekaRandomForest	RandomChoice	1	241	0.741212
Lipids	WekaRandomForest	RandomChoice	1	242	0.74248
Lipids	WekaRandomForest	RandomChoice	1	243	0.740758
Lipids	WekaRandomForest	RandomChoice	1	244	0.751594
Lipids	WekaRandomForest	RandomChoice	1	245	0.738067
Lipids	WekaRandomForest	RandomChoice	1	246	0.732034
Lipids	WekaRandomForest	RandomChoice	1	247	0.741208
Lipids	WekaRandomForest	RandomChoice	1	248	0.728834
Lipids	WekaRandomForest	RandomChoice	1	249	0.734441
Lipids	WekaRandomForest	RandomChoice	1	250	0.736912
Lipids	WekaRandomForest	RandomChoice	1	251	0.741038
Lipids	WekaRandomForest	RandomChoice	1	252	0.731185
Lipids	WekaRandomForest	RandomChoice	1	253	0.730544
Lipids	WekaRandomForest	RandomChoice	1	254	0.7279
Lipids	WekaRandomForest	RandomChoice	1	255	0.735226
Lipids	WekaRandomForest	RandomChoice	1	256	0.735316
Lipids	WekaRandomForest	RandomChoice	1	257	0.733993
Lipids	WekaRandomForest	RandomChoice	1	258	0.728158
Lipids	WekaRandomForest	RandomChoice	1	259	0.739736
Lipids	WekaRandomForest	RandomChoice	1	260	0.735603
Lipids	WekaRandomForest	RandomChoice	1	261	0.735116
Lipids	WekaRandomForest	RandomChoice	1	262	0.739826
Lipids	WekaRandomForest	RandomChoice	1	263	0.737978
Lipids	WekaRandomForest	RandomChoice	1	264	0.728934
Lipids	WekaRandomForest	RandomChoice	1	265	0.738733
Lipids	WekaRandomForest	RandomChoice	1	266	0.735087
Lipids	WekaRandomForest	RandomChoice	1	267	0.733743
Lipids	WekaRandomForest	RandomChoice	1	268	0.737124
Lipids	WekaRandomForest	RandomChoice	1	269	0.725737
Lipids	WekaRandomForest	RandomChoice	1	270	0.736211
Lipids	WekaRandomForest	RandomChoice	1	271	0.741992
Lipids	WekaRandomForest	RandomChoice	1	272	0.736535
Lipids	WekaRandomForest	RandomChoice	1	273	0.733617
Lipids	WekaRandomForest	RandomChoice	1	274	0.738601
Lipids	WekaRandomForest	RandomChoice	1	275	0.739949
Lipids	WekaRandomForest	RandomChoice	1	276	0.734214
Lipids	WekaRandomForest	RandomChoice	1	277	0.737934
Lipids	WekaRandomForest	RandomChoice	1	278	0.736917
Lipids	WekaRandomForest	RandomChoice	1	279	0.731505
Lipids	WekaRandomForest	RandomChoice	1	280	0.724682
Lipids	WekaRandomForest	RandomChoice	1	281	0.737357
Lipids	WekaRandomForest	RandomChoice	1	282	0.73057
Lipids	WekaRandomForest	RandomChoice	1	283	0.731823
Lipids	WekaRandomForest	RandomChoice	1	284	0.72906
Lipids	WekaRandomForest	RandomChoice	1	285	0.733616
Lipids	WekaRandomForest	RandomChoice	1	286	0.726092
Lipids	WekaRandomForest	RandomChoice	1	287	0.738468
Lipids	WekaRandomForest	RandomChoice	1	288	0.73892
Lipids	WekaRandomForest	RandomChoice	1	289	0.737807
Lipids	WekaRandomForest	RandomChoice	1	290	0.729796
Lipids	WekaRandomForest	RandomChoice	2	1	0.939445
Lipids	WekaRandomForest	RandomChoice	2	2	0.914111
Lipids	WekaRandomForest	RandomChoice	2	3	0.903944
Lipids	WekaRandomForest	RandomChoice	2	4	0.888746
Lipids	WekaRandomForest	RandomChoice	2	5	0.879863
Lipids	WekaRandomForest	RandomChoice	2	6	0.854151
Lipids	WekaRandomForest	RandomChoice	2	7	0.871717
Lipids	WekaRandomForest	RandomChoice	2	8	0.86647
Lipids	WekaRandomForest	RandomChoice	2	9	0.859107
Lipids	WekaRandomForest	RandomChoice	2	10	0.880248
Lipids	WekaRandomForest	RandomChoice	2	11	0.833066
Lipids	WekaRandomForest	RandomChoice	2	12	0.840714
Lipids	WekaRandomForest	RandomChoice	2	13	0.827982
Lipids	WekaRandomForest	RandomChoice	2	14	0.833919
Lipids	WekaRandomForest	RandomChoice	2	15	0.843427
Lipids	WekaRandomForest	RandomChoice	2	16	0.859896
Lipids	WekaRandomForest	RandomChoice	2	17	0.836551
Lipids	WekaRandomForest	RandomChoice	2	18	0.791159
Lipids	WekaRandomForest	RandomChoice	2	19	0.785542
Lipids	WekaRandomForest	RandomChoice	2	20	0.799189
Lipids	WekaRandomForest	RandomChoice	2	21	0.806025
Lipids	WekaRandomForest	RandomChoice	2	22	0.819663
Lipids	WekaRandomForest	RandomChoice	2	23	0.819859
Lipids	WekaRandomForest	RandomChoice	2	24	0.828105
Lipids	WekaRandomForest	RandomChoice	2	25	0.815974
Lipids	WekaRandomForest	RandomChoice	2	26	0.795494
Lipids	WekaRandomForest	RandomChoice	2	27	0.794723
Lipids	WekaRandomForest	RandomChoice	2	28	0.788878
Lipids	WekaRandomForest	RandomChoice	2	29	0.799308
Lipids	WekaRandomForest	RandomChoice	2	30	0.784
Lipids	WekaRandomForest	RandomChoice	2	31	0.78517
Lipids	WekaRandomForest	RandomChoice	2	32	0.784081
Lipids	WekaRandomForest	RandomChoice	2	33	0.786771
Lipids	WekaRandomForest	RandomChoice	2	34	0.781269
Lipids	WekaRandomForest	RandomChoice	2	35	0.776885
Lipids	WekaRandomForest	RandomChoice	2	36	0.771856
Lipids	WekaRandomForest	RandomChoice	2	37	0.765994
Lipids	WekaRandomForest	RandomChoice	2	38	0.761675
Lipids	WekaRandomForest	RandomChoice	2	39	0.778294
Lipids	WekaRandomForest	RandomChoice	2	40	0.742392
Lipids	WekaRandomForest	RandomChoice	2	41	0.770425
Lipids	WekaRandomForest	RandomChoice	2	42	0.754898
Lipids	WekaRandomForest	RandomChoice	2	43	0.757695
Lipids	WekaRandomForest	RandomChoice	2	44	0.743961
Lipids	WekaRandomForest	RandomChoice	2	45	0.76016
Lipids	WekaRandomForest	RandomChoice	2	46	0.763172
Lipids	WekaRandomForest	RandomChoice	2	47	0.751842
Lipids	WekaRandomForest	RandomChoice	2	48	0.755538
Lipids	WekaRandomForest	RandomChoice	2	49	0.759532
Lipids	WekaRandomForest	RandomChoice	2	50	0.758099
Lipids	WekaRandomForest	RandomChoice	2	51	0.763388
Lipids	WekaRandomForest	RandomChoice	2	52	0.766211
Lipids	WekaRandomForest	RandomChoice	2	53	0.740933
Lipids	WekaRandomForest	RandomChoice	2	54	0.745017
Lipids	WekaRandomForest	RandomChoice	2	55	0.757112
Lipids	WekaRandomForest	RandomChoice	2	56	0.746652
Lipids	WekaRandomForest	RandomChoice	2	57	0.762613
Lipids	WekaRandomForest	RandomChoice	2	58	0.751311
Lipids	WekaRandomForest	RandomChoice	2	59	0.746816
Lipids	WekaRandomForest	RandomChoice	2	60	0.735402
Lipids	WekaRandomForest	RandomChoice	2	61	0.751216
Lipids	WekaRandomForest	RandomChoice	2	62	0.74708
Lipids	WekaRandomForest	RandomChoice	2	63	0.754325
Lipids	WekaRandomForest	RandomChoice	2	64	0.74928
Lipids	WekaRandomForest	RandomChoice	2	65	0.758698
Lipids	WekaRandomForest	RandomChoice	2	66	0.749485
Lipids	WekaRandomForest	RandomChoice	2	67	0.745446
Lipids	WekaRandomForest	RandomChoice	2	68	0.741938
Lipids	WekaRandomForest	RandomChoice	2	69	0.744883
Lipids	WekaRandomForest	RandomChoice	2	70	0.740314
Lipids	WekaRandomForest	RandomChoice	2	71	0.735715
Lipids	WekaRandomForest	RandomChoice	2	72	0.730394
Lipids	WekaRandomForest	RandomChoice	2	73	0.733392
Lipids	WekaRandomForest	RandomChoice	2	74	0.738179
Lipids	WekaRandomForest	RandomChoice	2	75	0.726102
Lipids	WekaRandomForest	RandomChoice	2	76	0.74771
Lipids	WekaRandomForest	RandomChoice	2	77	0.740709
Lipids	WekaRandomForest	RandomChoice	2	78	0.754243
Lipids	WekaRandomForest	RandomChoice	2	79	0.75098
Lipids	WekaRandomForest	RandomChoice	2	80	0.745632
Lipids	WekaRandomForest	RandomChoice	2	81	0.751511
Lipids	WekaRandomForest	RandomChoice	2	82	0.749993
Lipids	WekaRandomForest	RandomChoice	2	83	0.750741
Lipids	WekaRandomForest	RandomChoice	2	84	0.753265
Lipids	WekaRandomForest	RandomChoice	2	85	0.741001
Lipids	WekaRandomForest	RandomChoice	2	86	0.753022
Lipids	WekaRandomForest	RandomChoice	2	87	0.747311
Lipids	WekaRandomForest	RandomChoice	2	88	0.744829
Lipids	WekaRandomForest	RandomChoice	2	89	0.756092
Lipids	WekaRandomForest	RandomChoice	2	90	0.741734
Lipids	WekaRandomForest	RandomChoice	2	91	0.749585
Lipids	WekaRandomForest	RandomChoice	2	92	0.74697
Lipids	WekaRandomForest	RandomChoice	2	93	0.748675
Lipids	WekaRandomForest	RandomChoice	2	94	0.745144
Lipids	WekaRandomForest	RandomChoice	2	95	0.747807
Lipids	WekaRandomForest	RandomChoice	2	96	0.755894
Lipids	WekaRandomForest	RandomChoice	2	97	0.747189
Lipids	WekaRandomForest	RandomChoice	2	98	0.748517
Lipids	WekaRandomForest	RandomChoice	2	99	0.743064
Lipids	WekaRandomForest	RandomChoice	2	100	0.745759
Lipids	WekaRandomForest	RandomChoice	2	101	0.756955
Lipids	WekaRandomForest	RandomChoice	2	102	0.739502
Lipids	WekaRandomForest	RandomChoice	2	103	0.741721
Lipids	WekaRandomForest	RandomChoice	2	104	0.748807
Lipids	WekaRandomForest	RandomChoice	2	105	0.749067
Lipids	WekaRandomForest	RandomChoice	2	106	0.741784
Lipids	WekaRandomForest	RandomChoice	2	107	0.750662
Lipids	WekaRandomForest	RandomChoice	2	108	0.741235
Lipids	WekaRandomForest	RandomChoice	2	109	0.745716
Lipids	WekaRandomForest	RandomChoice	2	110	0.746363
Lipids	WekaRandomForest	RandomChoice	2	111	0.747609
Lipids	WekaRandomForest	RandomChoice	2	112	0.747255
Lipids	WekaRandomForest	RandomChoice	2	113	0.741091
Lipids	WekaRandomForest	RandomChoice	2	114	0.741106
Lipids	WekaRandomForest	RandomChoice	2	115	0.742133
Lipids	WekaRandomForest	RandomChoice	2	116	0.737727
Lipids	WekaRandomForest	RandomChoice	2	117	0.730697
Lipids	WekaRandomForest	RandomChoice	2	118	0.739766
Lipids	WekaRandomForest	RandomChoice	2	119	0.738925
Lipids	WekaRandomForest	RandomChoice	2	120	0.746618
Lipids	WekaRandomForest	RandomChoice	2	121	0.738813
Lipids	WekaRandomForest	RandomChoice	2	122	0.744637
Lipids	WekaRandomForest	RandomChoice	2	123	0.745534
Lipids	WekaRandomForest	RandomChoice	2	124	0.738623
Lipids	WekaRandomForest	RandomChoice	2	125	0.743079
Lipids	WekaRandomForest	RandomChoice	2	126	0.729699
Lipids	WekaRandomForest	RandomChoice	2	127	0.73705
Lipids	WekaRandomForest	RandomChoice	2	128	0.744286
Lipids	WekaRandomForest	RandomChoice	2	129	0.743867
Lipids	WekaRandomForest	RandomChoice	2	130	0.739728
Lipids	WekaRandomForest	RandomChoice	2	131	0.747223
Lipids	WekaRandomForest	RandomChoice	2	132	0.740672
Lipids	WekaRandomForest	RandomChoice	2	133	0.739794
Lipids	WekaRandomForest	RandomChoice	2	134	0.747234
Lipids	WekaRandomForest	RandomChoice	2	135	0.748996
Lipids	WekaRandomForest	RandomChoice	2	136	0.738314
Lipids	WekaRandomForest	RandomChoice	2	137	0.721268
Lipids	WekaRandomForest	RandomChoice	2	138	0.738322
Lipids	WekaRandomForest	RandomChoice	2	139	0.742562
Lipids	WekaRandomForest	RandomChoice	2	140	0.734973
Lipids	WekaRandomForest	RandomChoice	2	141	0.739164
Lipids	WekaRandomForest	RandomChoice	2	142	0.725257
Lipids	WekaRandomForest	RandomChoice	2	143	0.731208
Lipids	WekaRandomForest	RandomChoice	2	144	0.740606
Lipids	WekaRandomForest	RandomChoice	2	145	0.732482
Lipids	WekaRandomForest	RandomChoice	2	146	0.736639
Lipids	WekaRandomForest	RandomChoice	2	147	0.738994
Lipids	WekaRandomForest	RandomChoice	2	148	0.730187
Lipids	WekaRandomForest	RandomChoice	2	149	0.730943
Lipids	WekaRandomForest	RandomChoice	2	150	0.729779
Lipids	WekaRandomForest	RandomChoice	2	151	0.743736
Lipids	WekaRandomForest	RandomChoice	2	152	0.734288
Lipids	WekaRandomForest	RandomChoice	2	153	0.720888
Lipids	WekaRandomForest	RandomChoice	2	154	0.717143
Lipids	WekaRandomForest	RandomChoice	2	155	0.729734
Lipids	WekaRandomForest	RandomChoice	2	156	0.732844
Lipids	WekaRandomForest	RandomChoice	2	157	0.73992
Lipids	WekaRandomForest	RandomChoice	2	158	0.72758
Lipids	WekaRandomForest	RandomChoice	2	159	0.722011
Lipids	WekaRandomForest	RandomChoice	2	160	0.712193
Lipids	WekaRandomForest	RandomChoice	2	161	0.723143
Lipids	WekaRandomForest	RandomChoice	2	162	0.725634
Lipids	WekaRandomForest	RandomChoice	2	163	0.724423
Lipids	WekaRandomForest	RandomChoice	2	164	0.734129
Lipids	WekaRandomForest	RandomChoice	2	165	0.73361
Lipids	WekaRandomForest	RandomChoice	2	166	0.726243
Lipids	WekaRandomForest	RandomChoice	2	167	0.724272
Lipids	WekaRandomForest	RandomChoice	2	168	0.7223
Lipids	WekaRandomForest	RandomChoice	2	169	0.736842
Lipids	WekaRandomForest	RandomChoice	2	170	0.720941
Lipids	WekaRandomForest	RandomChoice	2	171	0.728872
Lipids	WekaRandomForest	RandomChoice	2	172	0.715895
Lipids	WekaRandomForest	RandomChoice	2	173	0.724504
Lipids	WekaRandomForest	RandomChoice	2	174	0.728198
Lipids	WekaRandomForest	RandomChoice	2	175	0.719076
Lipids	WekaRandomForest	RandomChoice	2	176	0.726606
Lipids	WekaRandomForest	RandomChoice	2	177	0.727097
Lipids	WekaRandomForest	RandomChoice	2	178	0.720181
Lipids	WekaRandomForest	RandomChoice	2	179	0.726226
Lipids	WekaRandomForest	RandomChoice	2	180	0.727576
Lipids	WekaRandomForest	RandomChoice	2	181	0.724041
Lipids	WekaRandomForest	RandomChoice	2	182	0.720047
Lipids	WekaRandomForest	RandomChoice	2	183	0.717504
Lipids	WekaRandomForest	RandomChoice	2	184	0.712627
Lipids	WekaRandomForest	RandomChoice	2	185	0.702494
Lipids	WekaRandomForest	RandomChoice	2	186	0.719359
Lipids	WekaRandomForest	RandomChoice	2	187	0.718218
Lipids	WekaRandomForest	RandomChoice	2	188	0.713273
Lipids	WekaRandomForest	RandomChoice	2	189	0.710197
Lipids	WekaRandomForest	RandomChoice	2	190	0.72744
Lipids	WekaRandomForest	RandomChoice	2	191	0.7102
Lipids	WekaRandomForest	RandomChoice	2	192	0.713511
Lipids	WekaRandomForest	RandomChoice	2	193	0.716511
Lipids	WekaRandomForest	RandomChoice	2	194	0.70221
Lipids	WekaRandomForest	RandomChoice	2	195	0.710547
Lipids	WekaRandomForest	RandomChoice	2	196	0.721814
Lipids	WekaRandomForest	RandomChoice	2	197	0.713881
Lipids	WekaRandomForest	RandomChoice	2	198	0.715622
Lipids	WekaRandomForest	RandomChoice	2	199	0.722289
Lipids	WekaRandomForest	RandomChoice	2	200	0.721438
Lipids	WekaRandomForest	RandomChoice	2	201	0.723257
Lipids	WekaRandomForest	RandomChoice	2	202	0.712099
Lipids	WekaRandomForest	RandomChoice	2	203	0.702177
Lipids	WekaRandomForest	RandomChoice	2	204	0.71573
Lipids	WekaRandomForest	RandomChoice	2	205	0.709958
Lipids	WekaRandomForest	RandomChoice	2	206	0.713464
Lipids	WekaRandomForest	RandomChoice	2	207	0.709883
Lipids	WekaRandomForest	RandomChoice	2	208	0.714825
Lipids	WekaRandomForest	RandomChoice	2	209	0.706248
Lipids	WekaRandomForest	RandomChoice	2	210	0.704904
Lipids	WekaRandomForest	RandomChoice	2	211	0.713535
Lipids	WekaRandomForest	RandomChoice	2	212	0.711338
Lipids	WekaRandomForest	RandomChoice	2	213	0.702524
Lipids	WekaRandomForest	RandomChoice	2	214	0.707788
Lipids	WekaRandomForest	RandomChoice	2	215	0.699068
Lipids	WekaRandomForest	RandomChoice	2	216	0.71323
Lipids	WekaRandomForest	RandomChoice	2	217	0.699744
Lipids	WekaRandomForest	RandomChoice	2	218	0.718782
Lipids	WekaRandomForest	RandomChoice	2	219	0.699092
Lipids	WekaRandomForest	RandomChoice	2	220	0.701131
Lipids	WekaRandomForest	RandomChoice	2	221	0.706339
Lipids	WekaRandomForest	RandomChoice	2	222	0.715154
Lipids	WekaRandomForest	RandomChoice	2	223	0.700514
Lipids	WekaRandomForest	RandomChoice	2	224	0.708798
Lipids	WekaRandomForest	RandomChoice	2	225	0.710486
Lipids	WekaRandomForest	RandomChoice	2	226	0.701851
Lipids	WekaRandomForest	RandomChoice	2	227	0.703572
Lipids	WekaRandomForest	RandomChoice	2	228	0.703178
Lipids	WekaRandomForest	RandomChoice	2	229	0.706154
Lipids	WekaRandomForest	RandomChoice	2	230	0.716072
Lipids	WekaRandomForest	RandomChoice	2	231	0.700186
Lipids	WekaRandomForest	RandomChoice	2	232	0.694044
Lipids	WekaRandomForest	RandomChoice	2	233	0.697868
Lipids	WekaRandomForest	RandomChoice	2	234	0.697558
Lipids	WekaRandomForest	RandomChoice	2	235	0.700275
Lipids	WekaRandomForest	RandomChoice	2	236	0.694058
Lipids	WekaRandomForest	RandomChoice	2	237	0.706137
Lipids	WekaRandomForest	RandomChoice	2	238	0.703431
Lipids	WekaRandomForest	RandomChoice	2	239	0.71329
Lipids	WekaRandomForest	RandomChoice	2	240	0.700916
Lipids	WekaRandomForest	RandomChoice	2	241	0.701016
Lipids	WekaRandomForest	RandomChoice	2	242	0.709775
Lipids	WekaRandomForest	RandomChoice	2	243	0.705152
Lipids	WekaRandomForest	RandomChoice	2	244	0.711735
Lipids	WekaRandomForest	RandomChoice	2	245	0.712297
Lipids	WekaRandomForest	RandomChoice	2	246	0.70976
Lipids	WekaRandomForest	RandomChoice	2	247	0.705865
Lipids	WekaRandomForest	RandomChoice	2	248	0.705112
Lipids	WekaRandomForest	RandomChoice	2	249	0.70984
Lipids	WekaRandomForest	RandomChoice	2	250	0.703318
Lipids	WekaRandomForest	RandomChoice	2	251	0.713959
Lipids	WekaRandomForest	RandomChoice	2	252	0.704055
Lipids	WekaRandomForest	RandomChoice	2	253	0.70111
Lipids	WekaRandomForest	RandomChoice	2	254	0.707335
Lipids	WekaRandomForest	RandomChoice	2	255	0.701978
Lipids	WekaRandomForest	RandomChoice	2	256	0.709679
Lipids	WekaRandomForest	RandomChoice	2	257	0.704515
Lipids	WekaRandomForest	RandomChoice	2	258	0.698619
Lipids	WekaRandomForest	RandomChoice	2	259	0.698613
Lipids	WekaRandomForest	RandomChoice	2	260	0.703848
Lipids	WekaRandomForest	RandomChoice	2	261	0.702602
Lipids	WekaRandomForest	RandomChoice	2	262	0.708003
Lipids	WekaRandomForest	RandomChoice	2	263	0.700722
Lipids	WekaRandomForest	RandomChoice	2	264	0.708846
Lipids	WekaRandomForest	RandomChoice	2	265	0.701531
Lipids	WekaRandomForest	RandomChoice	2	266	0.692758
Lipids	WekaRandomForest	RandomChoice	2	267	0.699094
Lipids	WekaRandomForest	RandomChoice	2	268	0.701047
Lipids	WekaRandomForest	RandomChoice	2	269	0.70097
Lipids	WekaRandomForest	RandomChoice	2	270	0.699818
Lipids	WekaRandomForest	RandomChoice	2	271	0.69849
Lipids	WekaRandomForest	RandomChoice	2	272	0.696053
Lipids	WekaRandomForest	RandomChoice	2	273	0.696645
Lipids	WekaRandomForest	RandomChoice	2	274	0.70265
Lipids	WekaRandomForest	RandomChoice	2	275	0.693254
Lipids	WekaRandomForest	RandomChoice	2	276	0.706978
Lipids	WekaRandomForest	RandomChoice	2	277	0.699545
Lipids	WekaRandomForest	RandomChoice	2	278	0.696623
Lipids	WekaRandomForest	RandomChoice	2	279	0.700991
Lipids	WekaRandomForest	RandomChoice	2	280	0.704117
Lipids	WekaRandomForest	RandomChoice	2	281	0.697912
Lipids	WekaRandomForest	RandomChoice	2	282	0.700393
Lipids	WekaRandomForest	RandomChoice	2	283	0.687534
Lipids	WekaRandomForest	RandomChoice	2	284	0.708726
Lipids	WekaRandomForest	RandomChoice	2	285	0.705457
Lipids	WekaRandomForest	RandomChoice	2	286	0.69578
Lipids	WekaRandomForest	RandomChoice	2	287	0.690541
Lipids	WekaRandomForest	RandomChoice	2	288	0.693937
Lipids	WekaRandomForest	RandomChoice	2	289	0.704302
Lipids	WekaRandomForest	RandomChoice	2	290	0.686481
Lipids	WekaRandomForest	RandomChoice	3	1	0.871282
Lipids	WekaRandomForest	RandomChoice	3	2	0.842958
Lipids	WekaRandomForest	RandomChoice	3	3	0.840752
Lipids	WekaRandomForest	RandomChoice	3	4	0.829215
Lipids	WekaRandomForest	RandomChoice	3	5	0.854253
Lipids	WekaRandomForest	RandomChoice	3	6	0.843481
Lipids	WekaRandomForest	RandomChoice	3	7	0.849162
Lipids	WekaRandomForest	RandomChoice	3	8	0.863397
Lipids	WekaRandomForest	RandomChoice	3	9	0.833384
Lipids	WekaRandomForest	RandomChoice	3	10	0.826905
Lipids	WekaRandomForest	RandomChoice	3	11	0.819653
Lipids	WekaRandomForest	RandomChoice	3	12	0.813246
Lipids	WekaRandomForest	RandomChoice	3	13	0.824539
Lipids	WekaRandomForest	RandomChoice	3	14	0.816045
Lipids	WekaRandomForest	RandomChoice	3	15	0.819968
Lipids	WekaRandomForest	RandomChoice	3	16	0.807542
Lipids	WekaRandomForest	RandomChoice	3	17	0.770302
Lipids	WekaRandomForest	RandomChoice	3	18	0.796254
Lipids	WekaRandomForest	RandomChoice	3	19	0.789986
Lipids	WekaRandomForest	RandomChoice	3	20	0.80324
Lipids	WekaRandomForest	RandomChoice	3	21	0.78017
Lipids	WekaRandomForest	RandomChoice	3	22	0.785162
Lipids	WekaRandomForest	RandomChoice	3	23	0.796874
Lipids	WekaRandomForest	RandomChoice	3	24	0.775418
Lipids	WekaRandomForest	RandomChoice	3	25	0.776538
Lipids	WekaRandomForest	RandomChoice	3	26	0.776137
Lipids	WekaRandomForest	RandomChoice	3	27	0.787606
Lipids	WekaRandomForest	RandomChoice	3	28	0.79511
Lipids	WekaRandomForest	RandomChoice	3	29	0.775721
Lipids	WekaRandomForest	RandomChoice	3	30	0.788809
Lipids	WekaRandomForest	RandomChoice	3	31	0.764421
Lipids	WekaRandomForest	RandomChoice	3	32	0.779731
Lipids	WekaRandomForest	RandomChoice	3	33	0.756802
Lipids	WekaRandomForest	RandomChoice	3	34	0.772804
Lipids	WekaRandomForest	RandomChoice	3	35	0.75285
Lipids	WekaRandomForest	RandomChoice	3	36	0.76884
Lipids	WekaRandomForest	RandomChoice	3	37	0.762089
Lipids	WekaRandomForest	RandomChoice	3	38	0.751674
Lipids	WekaRandomForest	RandomChoice	3	39	0.767419
Lipids	WekaRandomForest	RandomChoice	3	40	0.739252
Lipids	WekaRandomForest	RandomChoice	3	41	0.759134
Lipids	WekaRandomForest	RandomChoice	3	42	0.756505
Lipids	WekaRandomForest	RandomChoice	3	43	0.750302
Lipids	WekaRandomForest	RandomChoice	3	44	0.752639
Lipids	WekaRandomForest	RandomChoice	3	45	0.750505
Lipids	WekaRandomForest	RandomChoice	3	46	0.766456
Lipids	WekaRandomForest	RandomChoice	3	47	0.752884
Lipids	WekaRandomForest	RandomChoice	3	48	0.749482
Lipids	WekaRandomForest	RandomChoice	3	49	0.757494
Lipids	WekaRandomForest	RandomChoice	3	50	0.762922
Lipids	WekaRandomForest	RandomChoice	3	51	0.758296
Lipids	WekaRandomForest	RandomChoice	3	52	0.747931
Lipids	WekaRandomForest	RandomChoice	3	53	0.7571
Lipids	WekaRandomForest	RandomChoice	3	54	0.763751
Lipids	WekaRandomForest	RandomChoice	3	55	0.749848
Lipids	WekaRandomForest	RandomChoice	3	56	0.768462
Lipids	WekaRandomForest	RandomChoice	3	57	0.746768
Lipids	WekaRandomForest	RandomChoice	3	58	0.739364
Lipids	WekaRandomForest	RandomChoice	3	59	0.756441
Lipids	WekaRandomForest	RandomChoice	3	60	0.752169
Lipids	WekaRandomForest	RandomChoice	3	61	0.753372
Lipids	WekaRandomForest	RandomChoice	3	62	0.754574
Lipids	WekaRandomForest	RandomChoice	3	63	0.748936
Lipids	WekaRandomForest	RandomChoice	3	64	0.746841
Lipids	WekaRandomForest	RandomChoice	3	65	0.74578
Lipids	WekaRandomForest	RandomChoice	3	66	0.755507
Lipids	WekaRandomForest	RandomChoice	3	67	0.751799
Lipids	WekaRandomForest	RandomChoice	3	68	0.748821
Lipids	WekaRandomForest	RandomChoice	3	69	0.751763
Lipids	WekaRandomForest	RandomChoice	3	70	0.744392
Lipids	WekaRandomForest	RandomChoice	3	71	0.744802
Lipids	WekaRandomForest	RandomChoice	3	72	0.742873
Lipids	WekaRandomForest	RandomChoice	3	73	0.737347
Lipids	WekaRandomForest	RandomChoice	3	74	0.744832
Lipids	WekaRandomForest	RandomChoice	3	75	0.73777
Lipids	WekaRandomForest	RandomChoice	3	76	0.75261
Lipids	WekaRandomForest	RandomChoice	3	77	0.738909
Lipids	WekaRandomForest	RandomChoice	3	78	0.74675
Lipids	WekaRandomForest	RandomChoice	3	79	0.744329
Lipids	WekaRandomForest	RandomChoice	3	80	0.750081
Lipids	WekaRandomForest	RandomChoice	3	81	0.751102
Lipids	WekaRandomForest	RandomChoice	3	82	0.750233
Lipids	WekaRandomForest	RandomChoice	3	83	0.736551
Lipids	WekaRandomForest	RandomChoice	3	84	0.750708
Lipids	WekaRandomForest	RandomChoice	3	85	0.745113
Lipids	WekaRandomForest	RandomChoice	3	86	0.743054
Lipids	WekaRandomForest	RandomChoice	3	87	0.741548
Lipids	WekaRandomForest	RandomChoice	3	88	0.736957
Lipids	WekaRandomForest	RandomChoice	3	89	0.733995
Lipids	WekaRandomForest	RandomChoice	3	90	0.737134
Lipids	WekaRandomForest	RandomChoice	3	91	0.736199
Lipids	WekaRandomForest	RandomChoice	3	92	0.739273
Lipids	WekaRandomForest	RandomChoice	3	93	0.737595
Lipids	WekaRandomForest	RandomChoice	3	94	0.729879
Lipids	WekaRandomForest	RandomChoice	3	95	0.744861
Lipids	WekaRandomForest	RandomChoice	3	96	0.75349
Lipids	WekaRandomForest	RandomChoice	3	97	0.744795
Lipids	WekaRandomForest	RandomChoice	3	98	0.744271
Lipids	WekaRandomForest	RandomChoice	3	99	0.746075
Lipids	WekaRandomForest	RandomChoice	3	100	0.726609
Lipids	WekaRandomForest	RandomChoice	3	101	0.747663
Lipids	WekaRandomForest	RandomChoice	3	102	0.731992
Lipids	WekaRandomForest	RandomChoice	3	103	0.73627
Lipids	WekaRandomForest	RandomChoice	3	104	0.735598
Lipids	WekaRandomForest	RandomChoice	3	105	0.744314
Lipids	WekaRandomForest	RandomChoice	3	106	0.738951
Lipids	WekaRandomForest	RandomChoice	3	107	0.74919
Lipids	WekaRandomForest	RandomChoice	3	108	0.74333
Lipids	WekaRandomForest	RandomChoice	3	109	0.739482
Lipids	WekaRandomForest	RandomChoice	3	110	0.725205
Lipids	WekaRandomForest	RandomChoice	3	111	0.742489
Lipids	WekaRandomForest	RandomChoice	3	112	0.738342
Lipids	WekaRandomForest	RandomChoice	3	113	0.730243
Lipids	WekaRandomForest	RandomChoice	3	114	0.733553
Lipids	WekaRandomForest	RandomChoice	3	115	0.736884
Lipids	WekaRandomForest	RandomChoice	3	116	0.736604
Lipids	WekaRandomForest	RandomChoice	3	117	0.725236
Lipids	WekaRandomForest	RandomChoice	3	118	0.734945
Lipids	WekaRandomForest	RandomChoice	3	119	0.734809
Lipids	WekaRandomForest	RandomChoice	3	120	0.730279
Lipids	WekaRandomForest	RandomChoice	3	121	0.716267
Lipids	WekaRandomForest	RandomChoice	3	122	0.735863
Lipids	WekaRandomForest	RandomChoice	3	123	0.72222
Lipids	WekaRandomForest	RandomChoice	3	124	0.724567
Lipids	WekaRandomForest	RandomChoice	3	125	0.72777
Lipids	WekaRandomForest	RandomChoice	3	126	0.725027
Lipids	WekaRandomForest	RandomChoice	3	127	0.727122
Lipids	WekaRandomForest	RandomChoice	3	128	0.725915
Lipids	WekaRandomForest	RandomChoice	3	129	0.73392
Lipids	WekaRandomForest	RandomChoice	3	130	0.733724
Lipids	WekaRandomForest	RandomChoice	3	131	0.726522
Lipids	WekaRandomForest	RandomChoice	3	132	0.727722
Lipids	WekaRandomForest	RandomChoice	3	133	0.722316
Lipids	WekaRandomForest	RandomChoice	3	134	0.733045
Lipids	WekaRandomForest	RandomChoice	3	135	0.727209
Lipids	WekaRandomForest	RandomChoice	3	136	0.720731
Lipids	WekaRandomForest	RandomChoice	3	137	0.72004
Lipids	WekaRandomForest	RandomChoice	3	138	0.728192
Lipids	WekaRandomForest	RandomChoice	3	139	0.719483
Lipids	WekaRandomForest	RandomChoice	3	140	0.724766
Lipids	WekaRandomForest	RandomChoice	3	141	0.721843
Lipids	WekaRandomForest	RandomChoice	3	142	0.729875
Lipids	WekaRandomForest	RandomChoice	3	143	0.725755
Lipids	WekaRandomForest	RandomChoice	3	144	0.740053
Lipids	WekaRandomForest	RandomChoice	3	145	0.731174
Lipids	WekaRandomForest	RandomChoice	3	146	0.736295
Lipids	WekaRandomForest	RandomChoice	3	147	0.731789
Lipids	WekaRandomForest	RandomChoice	3	148	0.724154
Lipids	WekaRandomForest	RandomChoice	3	149	0.730103
Lipids	WekaRandomForest	RandomChoice	3	150	0.732795
Lipids	WekaRandomForest	RandomChoice	3	151	0.735882
Lipids	WekaRandomForest	RandomChoice	3	152	0.720343
Lipids	WekaRandomForest	RandomChoice	3	153	0.715493
Lipids	WekaRandomForest	RandomChoice	3	154	0.732261
Lipids	WekaRandomForest	RandomChoice	3	155	0.721011
Lipids	WekaRandomForest	RandomChoice	3	156	0.72499
Lipids	WekaRandomForest	RandomChoice	3	157	0.726019
Lipids	WekaRandomForest	RandomChoice	3	158	0.733656
Lipids	WekaRandomForest	RandomChoice	3	159	0.726666
Lipids	WekaRandomForest	RandomChoice	3	160	0.722797
Lipids	WekaRandomForest	RandomChoice	3	161	0.724572
Lipids	WekaRandomForest	RandomChoice	3	162	0.726707
Lipids	WekaRandomForest	RandomChoice	3	163	0.726677
Lipids	WekaRandomForest	RandomChoice	3	164	0.722861
Lipids	WekaRandomForest	RandomChoice	3	165	0.731853
Lipids	WekaRandomForest	RandomChoice	3	166	0.727302
Lipids	WekaRandomForest	RandomChoice	3	167	0.734531
Lipids	WekaRandomForest	RandomChoice	3	168	0.718258
Lipids	WekaRandomForest	RandomChoice	3	169	0.727296
Lipids	WekaRandomForest	RandomChoice	3	170	0.729375
Lipids	WekaRandomForest	RandomChoice	3	171	0.717053
Lipids	WekaRandomForest	RandomChoice	3	172	0.719253
Lipids	WekaRandomForest	RandomChoice	3	173	0.723013
Lipids	WekaRandomForest	RandomChoice	3	174	0.708308
Lipids	WekaRandomForest	RandomChoice	3	175	0.723093
Lipids	WekaRandomForest	RandomChoice	3	176	0.726033
Lipids	WekaRandomForest	RandomChoice	3	177	0.717243
Lipids	WekaRandomForest	RandomChoice	3	178	0.718581
Lipids	WekaRandomForest	RandomChoice	3	179	0.718997
Lipids	WekaRandomForest	RandomChoice	3	180	0.717
Lipids	WekaRandomForest	RandomChoice	3	181	0.717846
Lipids	WekaRandomForest	RandomChoice	3	182	0.72489
Lipids	WekaRandomForest	RandomChoice	3	183	0.726231
Lipids	WekaRandomForest	RandomChoice	3	184	0.72262
Lipids	WekaRandomForest	RandomChoice	3	185	0.717265
Lipids	WekaRandomForest	RandomChoice	3	186	0.72913
Lipids	WekaRandomForest	RandomChoice	3	187	0.724024
Lipids	WekaRandomForest	RandomChoice	3	188	0.724721
Lipids	WekaRandomForest	RandomChoice	3	189	0.717373
Lipids	WekaRandomForest	RandomChoice	3	190	0.720728
Lipids	WekaRandomForest	RandomChoice	3	191	0.714659
Lipids	WekaRandomForest	RandomChoice	3	192	0.714788
Lipids	WekaRandomForest	RandomChoice	3	193	0.717506
Lipids	WekaRandomForest	RandomChoice	3	194	0.705906
Lipids	WekaRandomForest	RandomChoice	3	195	0.731675
Lipids	WekaRandomForest	RandomChoice	3	196	0.721893
Lipids	WekaRandomForest	RandomChoice	3	197	0.714328
Lipids	WekaRandomForest	RandomChoice	3	198	0.708964
Lipids	WekaRandomForest	RandomChoice	3	199	0.723392
Lipids	WekaRandomForest	RandomChoice	3	200	0.715638
Lipids	WekaRandomForest	RandomChoice	3	201	0.727554
Lipids	WekaRandomForest	RandomChoice	3	202	0.714512
Lipids	WekaRandomForest	RandomChoice	3	203	0.710115
Lipids	WekaRandomForest	RandomChoice	3	204	0.711832
Lipids	WekaRandomForest	RandomChoice	3	205	0.725128
Lipids	WekaRandomForest	RandomChoice	3	206	0.718191
Lipids	WekaRandomForest	RandomChoice	3	207	0.729048
Lipids	WekaRandomForest	RandomChoice	3	208	0.708922
Lipids	WekaRandomForest	RandomChoice	3	209	0.709715
Lipids	WekaRandomForest	RandomChoice	3	210	0.715519
Lipids	WekaRandomForest	RandomChoice	3	211	0.710011
Lipids	WekaRandomForest	RandomChoice	3	212	0.712778
Lipids	WekaRandomForest	RandomChoice	3	213	0.717534
Lipids	WekaRandomForest	RandomChoice	3	214	0.710823
Lipids	WekaRandomForest	RandomChoice	3	215	0.71581
Lipids	WekaRandomForest	RandomChoice	3	216	0.714339
Lipids	WekaRandomForest	RandomChoice	3	217	0.708119
Lipids	WekaRandomForest	RandomChoice	3	218	0.712639
Lipids	WekaRandomForest	RandomChoice	3	219	0.715948
Lipids	WekaRandomForest	RandomChoice	3	220	0.708659
Lipids	WekaRandomForest	RandomChoice	3	221	0.705538
Lipids	WekaRandomForest	RandomChoice	3	222	0.710039
Lipids	WekaRandomForest	RandomChoice	3	223	0.705293
Lipids	WekaRandomForest	RandomChoice	3	224	0.704234
Lipids	WekaRandomForest	RandomChoice	3	225	0.702989
Lipids	WekaRandomForest	RandomChoice	3	226	0.718188
Lipids	WekaRandomForest	RandomChoice	3	227	0.709712
Lipids	WekaRandomForest	RandomChoice	3	228	0.71054
Lipids	WekaRandomForest	RandomChoice	3	229	0.709556
Lipids	WekaRandomForest	RandomChoice	3	230	0.708058
Lipids	WekaRandomForest	RandomChoice	3	231	0.702017
Lipids	WekaRandomForest	RandomChoice	3	232	0.707005
Lipids	WekaRandomForest	RandomChoice	3	233	0.704367
Lipids	WekaRandomForest	RandomChoice	3	234	0.699156
Lipids	WekaRandomForest	RandomChoice	3	235	0.723528
Lipids	WekaRandomForest	RandomChoice	3	236	0.69766
Lipids	WekaRandomForest	RandomChoice	3	237	0.706773
Lipids	WekaRandomForest	RandomChoice	3	238	0.702445
Lipids	WekaRandomForest	RandomChoice	3	239	0.710276
Lipids	WekaRandomForest	RandomChoice	3	240	0.706651
Lipids	WekaRandomForest	RandomChoice	3	241	0.706513
Lipids	WekaRandomForest	RandomChoice	3	242	0.704032
Lipids	WekaRandomForest	RandomChoice	3	243	0.712197
Lipids	WekaRandomForest	RandomChoice	3	244	0.704598
Lipids	WekaRandomForest	RandomChoice	3	245	0.699422
Lipids	WekaRandomForest	RandomChoice	3	246	0.714223
Lipids	WekaRandomForest	RandomChoice	3	247	0.713747
Lipids	WekaRandomForest	RandomChoice	3	248	0.704098
Lipids	WekaRandomForest	RandomChoice	3	249	0.709805
Lipids	WekaRandomForest	RandomChoice	3	250	0.705131
Lipids	WekaRandomForest	RandomChoice	3	251	0.705414
Lipids	WekaRandomForest	RandomChoice	3	252	0.707787
Lipids	WekaRandomForest	RandomChoice	3	253	0.715163
Lipids	WekaRandomForest	RandomChoice	3	254	0.705131
Lipids	WekaRandomForest	RandomChoice	3	255	0.700764
Lipids	WekaRandomForest	RandomChoice	3	256	0.705575
Lipids	WekaRandomForest	RandomChoice	3	257	0.715181
Lipids	WekaRandomForest	RandomChoice	3	258	0.714791
Lipids	WekaRandomForest	RandomChoice	3	259	0.706582
Lipids	WekaRandomForest	RandomChoice	3	260	0.712796
Lipids	WekaRandomForest	RandomChoice	3	261	0.709431
Lipids	WekaRandomForest	RandomChoice	3	262	0.709624
Lipids	WekaRandomForest	RandomChoice	3	263	0.711831
Lipids	WekaRandomForest	RandomChoice	3	264	0.712697
Lipids	WekaRandomForest	RandomChoice	3	265	0.708905
Lipids	WekaRandomForest	RandomChoice	3	266	0.710998
Lipids	WekaRandomForest	RandomChoice	3	267	0.707284
Lipids	WekaRandomForest	RandomChoice	3	268	0.710615
Lipids	WekaRandomForest	RandomChoice	3	269	0.707802
Lipids	WekaRandomForest	RandomChoice	3	270	0.705422
Lipids	WekaRandomForest	RandomChoice	3	271	0.703689
Lipids	WekaRandomForest	RandomChoice	3	272	0.710568
Lipids	WekaRandomForest	RandomChoice	3	273	0.71424
Lipids	WekaRandomForest	RandomChoice	3	274	0.709595
Lipids	WekaRandomForest	RandomChoice	3	275	0.713715
Lipids	WekaRandomForest	RandomChoice	3	276	0.709646
Lipids	WekaRandomForest	RandomChoice	3	277	0.706704
Lipids	WekaRandomForest	RandomChoice	3	278	0.709961
Lipids	WekaRandomForest	RandomChoice	3	279	0.70975
Lipids	WekaRandomForest	RandomChoice	3	280	0.706605
Lipids	WekaRandomForest	RandomChoice	3	281	0.709371
Lipids	WekaRandomForest	RandomChoice	3	282	0.707058
Lipids	WekaRandomForest	RandomChoice	3	283	0.713615
Lipids	WekaRandomForest	RandomChoice	3	284	0.715469
Lipids	WekaRandomForest	RandomChoice	3	285	0.70574
Lipids	WekaRandomForest	RandomChoice	3	286	0.701302
Lipids	WekaRandomForest	RandomChoice	3	287	0.699375
Lipids	WekaRandomForest	RandomChoice	3	288	0.706656
Lipids	WekaRandomForest	RandomChoice	3	289	0.700874
Lipids	WekaRandomForest	RandomChoice	3	290	0.703681
Lipids	WekaRandomForest	RandomChoice	4	1	1.08933
Lipids	WekaRandomForest	RandomChoice	4	2	1.04042
Lipids	WekaRandomForest	RandomChoice	4	3	1.01178
Lipids	WekaRandomForest	RandomChoice	4	4	1.04759
Lipids	WekaRandomForest	RandomChoice	4	5	1.01466
Lipids	WekaRandomForest	RandomChoice	4	6	0.987306
Lipids	WekaRandomForest	RandomChoice	4	7	0.957558
Lipids	WekaRandomForest	RandomChoice	4	8	0.97513
Lipids	WekaRandomForest	RandomChoice	4	9	0.966034
Lipids	WekaRandomForest	RandomChoice	4	10	0.974224
Lipids	WekaRandomForest	RandomChoice	4	11	0.935525
Lipids	WekaRandomForest	RandomChoice	4	12	0.919723
Lipids	WekaRandomForest	RandomChoice	4	13	0.889633
Lipids	WekaRandomForest	RandomChoice	4	14	0.853465
Lipids	WekaRandomForest	RandomChoice	4	15	0.799159
Lipids	WekaRandomForest	RandomChoice	4	16	0.815798
Lipids	WekaRandomForest	RandomChoice	4	17	0.810464
Lipids	WekaRandomForest	RandomChoice	4	18	0.800907
Lipids	WekaRandomForest	RandomChoice	4	19	0.813967
Lipids	WekaRandomForest	RandomChoice	4	20	0.815581
Lipids	WekaRandomForest	RandomChoice	4	21	0.791179
Lipids	WekaRandomForest	RandomChoice	4	22	0.791618
Lipids	WekaRandomForest	RandomChoice	4	23	0.798284
Lipids	WekaRandomForest	RandomChoice	4	24	0.785586
Lipids	WekaRandomForest	RandomChoice	4	25	0.781048
Lipids	WekaRandomForest	RandomChoice	4	26	0.773422
Lipids	WekaRandomForest	RandomChoice	4	27	0.790878
Lipids	WekaRandomForest	RandomChoice	4	28	0.7696
Lipids	WekaRandomForest	RandomChoice	4	29	0.797073
Lipids	WekaRandomForest	RandomChoice	4	30	0.791241
Lipids	WekaRandomForest	RandomChoice	4	31	0.791533
Lipids	WekaRandomForest	RandomChoice	4	32	0.796673
Lipids	WekaRandomForest	RandomChoice	4	33	0.792062
Lipids	WekaRandomForest	RandomChoice	4	34	0.779779
Lipids	WekaRandomForest	RandomChoice	4	35	0.800843
Lipids	WekaRandomForest	RandomChoice	4	36	0.802993
Lipids	WekaRandomForest	RandomChoice	4	37	0.80095
Lipids	WekaRandomForest	RandomChoice	4	38	0.798856
Lipids	WekaRandomForest	RandomChoice	4	39	0.785161
Lipids	WekaRandomForest	RandomChoice	4	40	0.774675
Lipids	WekaRandomForest	RandomChoice	4	41	0.786295
Lipids	WekaRandomForest	RandomChoice	4	42	0.783573
Lipids	WekaRandomForest	RandomChoice	4	43	0.782637
Lipids	WekaRandomForest	RandomChoice	4	44	0.77613
Lipids	WekaRandomForest	RandomChoice	4	45	0.7643
Lipids	WekaRandomForest	RandomChoice	4	46	0.763421
Lipids	WekaRandomForest	RandomChoice	4	47	0.772278
Lipids	WekaRandomForest	RandomChoice	4	48	0.770933
Lipids	WekaRandomForest	RandomChoice	4	49	0.774498
Lipids	WekaRandomForest	RandomChoice	4	50	0.766427
Lipids	WekaRandomForest	RandomChoice	4	51	0.764948
Lipids	WekaRandomForest	RandomChoice	4	52	0.770798
Lipids	WekaRandomForest	RandomChoice	4	53	0.760812
Lipids	WekaRandomForest	RandomChoice	4	54	0.776118
Lipids	WekaRandomForest	RandomChoice	4	55	0.751972
Lipids	WekaRandomForest	RandomChoice	4	56	0.771373
Lipids	WekaRandomForest	RandomChoice	4	57	0.772938
Lipids	WekaRandomForest	RandomChoice	4	58	0.760774
Lipids	WekaRandomForest	RandomChoice	4	59	0.762353
Lipids	WekaRandomForest	RandomChoice	4	60	0.772816
Lipids	WekaRandomForest	RandomChoice	4	61	0.763982
Lipids	WekaRandomForest	RandomChoice	4	62	0.774924
Lipids	WekaRandomForest	RandomChoice	4	63	0.757214
Lipids	WekaRandomForest	RandomChoice	4	64	0.75873
Lipids	WekaRandomForest	RandomChoice	4	65	0.777316
Lipids	WekaRandomForest	RandomChoice	4	66	0.758486
Lipids	WekaRandomForest	RandomChoice	4	67	0.764299
Lipids	WekaRandomForest	RandomChoice	4	68	0.75868
Lipids	WekaRandomForest	RandomChoice	4	69	0.760302
Lipids	WekaRandomForest	RandomChoice	4	70	0.775573
Lipids	WekaRandomForest	RandomChoice	4	71	0.778819
Lipids	WekaRandomForest	RandomChoice	4	72	0.759279
Lipids	WekaRandomForest	RandomChoice	4	73	0.769029
Lipids	WekaRandomForest	RandomChoice	4	74	0.773337
Lipids	WekaRandomForest	RandomChoice	4	75	0.767424
Lipids	WekaRandomForest	RandomChoice	4	76	0.764205
Lipids	WekaRandomForest	RandomChoice	4	77	0.770347
Lipids	WekaRandomForest	RandomChoice	4	78	0.768758
Lipids	WekaRandomForest	RandomChoice	4	79	0.768943
Lipids	WekaRandomForest	RandomChoice	4	80	0.773191
Lipids	WekaRandomForest	RandomChoice	4	81	0.76432
Lipids	WekaRandomForest	RandomChoice	4	82	0.765894
Lipids	WekaRandomForest	RandomChoice	4	83	0.771092
Lipids	WekaRandomForest	RandomChoice	4	84	0.75658
Lipids	WekaRandomForest	RandomChoice	4	85	0.755145
Lipids	WekaRandomForest	RandomChoice	4	86	0.755939
Lipids	WekaRandomForest	RandomChoice	4	87	0.746788
Lipids	WekaRandomForest	RandomChoice	4	88	0.751113
Lipids	WekaRandomForest	RandomChoice	4	89	0.744401
Lipids	WekaRandomForest	RandomChoice	4	90	0.747352
Lipids	WekaRandomForest	RandomChoice	4	91	0.74068
Lipids	WekaRandomForest	RandomChoice	4	92	0.754325
Lipids	WekaRandomForest	RandomChoice	4	93	0.736245
Lipids	WekaRandomForest	RandomChoice	4	94	0.746458
Lipids	WekaRandomForest	RandomChoice	4	95	0.731616
Lipids	WekaRandomForest	RandomChoice	4	96	0.736656
Lipids	WekaRandomForest	RandomChoice	4	97	0.734835
Lipids	WekaRandomForest	RandomChoice	4	98	0.743454
Lipids	WekaRandomForest	RandomChoice	4	99	0.741105
Lipids	WekaRandomForest	RandomChoice	4	100	0.741328
Lipids	WekaRandomForest	RandomChoice	4	101	0.728325
Lipids	WekaRandomForest	RandomChoice	4	102	0.732934
Lipids	WekaRandomForest	RandomChoice	4	103	0.734577
Lipids	WekaRandomForest	RandomChoice	4	104	0.728198
Lipids	WekaRandomForest	RandomChoice	4	105	0.739022
Lipids	WekaRandomForest	RandomChoice	4	106	0.719406
Lipids	WekaRandomForest	RandomChoice	4	107	0.73096
Lipids	WekaRandomForest	RandomChoice	4	108	0.716508
Lipids	WekaRandomForest	RandomChoice	4	109	0.726301
Lipids	WekaRandomForest	RandomChoice	4	110	0.724156
Lipids	WekaRandomForest	RandomChoice	4	111	0.728424
Lipids	WekaRandomForest	RandomChoice	4	112	0.73797
Lipids	WekaRandomForest	RandomChoice	4	113	0.728685
Lipids	WekaRandomForest	RandomChoice	4	114	0.726908
Lipids	WekaRandomForest	RandomChoice	4	115	0.729246
Lipids	WekaRandomForest	RandomChoice	4	116	0.723058
Lipids	WekaRandomForest	RandomChoice	4	117	0.732676
Lipids	WekaRandomForest	RandomChoice	4	118	0.73677
Lipids	WekaRandomForest	RandomChoice	4	119	0.72463
Lipids	WekaRandomForest	RandomChoice	4	120	0.72351
Lipids	WekaRandomForest	RandomChoice	4	121	0.721962
Lipids	WekaRandomForest	RandomChoice	4	122	0.727462
Lipids	WekaRandomForest	RandomChoice	4	123	0.726227
Lipids	WekaRandomForest	RandomChoice	4	124	0.715093
Lipids	WekaRandomForest	RandomChoice	4	125	0.720121
Lipids	WekaRandomForest	RandomChoice	4	126	0.729504
Lipids	WekaRandomForest	RandomChoice	4	127	0.713019
Lipids	WekaRandomForest	RandomChoice	4	128	0.710047
Lipids	WekaRandomForest	RandomChoice	4	129	0.720081
Lipids	WekaRandomForest	RandomChoice	4	130	0.721552
Lipids	WekaRandomForest	RandomChoice	4	131	0.717846
Lipids	WekaRandomForest	RandomChoice	4	132	0.716973
Lipids	WekaRandomForest	RandomChoice	4	133	0.709556
Lipids	WekaRandomForest	RandomChoice	4	134	0.714402
Lipids	WekaRandomForest	RandomChoice	4	135	0.715898
Lipids	WekaRandomForest	RandomChoice	4	136	0.711088
Lipids	WekaRandomForest	RandomChoice	4	137	0.718411
Lipids	WekaRandomForest	RandomChoice	4	138	0.712619
Lipids	WekaRandomForest	RandomChoice	4	139	0.708567
Lipids	WekaRandomForest	RandomChoice	4	140	0.715421
Lipids	WekaRandomForest	RandomChoice	4	141	0.725511
Lipids	WekaRandomForest	RandomChoice	4	142	0.71481
Lipids	WekaRandomForest	RandomChoice	4	143	0.712374
Lipids	WekaRandomForest	RandomChoice	4	144	0.711483
Lipids	WekaRandomForest	RandomChoice	4	145	0.715038
Lipids	WekaRandomForest	RandomChoice	4	146	0.717401
Lipids	WekaRandomForest	RandomChoice	4	147	0.713516
Lipids	WekaRandomForest	RandomChoice	4	148	0.720243
Lipids	WekaRandomForest	RandomChoice	4	149	0.714387
Lipids	WekaRandomForest	RandomChoice	4	150	0.712468
Lipids	WekaRandomForest	RandomChoice	4	151	0.711484
Lipids	WekaRandomForest	RandomChoice	4	152	0.725706
Lipids	WekaRandomForest	RandomChoice	4	153	0.717886
Lipids	WekaRandomForest	RandomChoice	4	154	0.718406
Lipids	WekaRandomForest	RandomChoice	4	155	0.705016
Lipids	WekaRandomForest	RandomChoice	4	156	0.713852
Lipids	WekaRandomForest	RandomChoice	4	157	0.713704
Lipids	WekaRandomForest	RandomChoice	4	158	0.725309
Lipids	WekaRandomForest	RandomChoice	4	159	0.720353
Lipids	WekaRandomForest	RandomChoice	4	160	0.710265
Lipids	WekaRandomForest	RandomChoice	4	161	0.709438
Lipids	WekaRandomForest	RandomChoice	4	162	0.723378
Lipids	WekaRandomForest	RandomChoice	4	163	0.714934
Lipids	WekaRandomForest	RandomChoice	4	164	0.711759
Lipids	WekaRandomForest	RandomChoice	4	165	0.716586
Lipids	WekaRandomForest	RandomChoice	4	166	0.709626
Lipids	WekaRandomForest	RandomChoice	4	167	0.718575
Lipids	WekaRandomForest	RandomChoice	4	168	0.713905
Lipids	WekaRandomForest	RandomChoice	4	169	0.719123
Lipids	WekaRandomForest	RandomChoice	4	170	0.717197
Lipids	WekaRandomForest	RandomChoice	4	171	0.717777
Lipids	WekaRandomForest	RandomChoice	4	172	0.711872
Lipids	WekaRandomForest	RandomChoice	4	173	0.71305
Lipids	WekaRandomForest	RandomChoice	4	174	0.716066
Lipids	WekaRandomForest	RandomChoice	4	175	0.711192
Lipids	WekaRandomForest	RandomChoice	4	176	0.716757
Lipids	WekaRandomForest	RandomChoice	4	177	0.715947
Lipids	WekaRandomForest	RandomChoice	4	178	0.704803
Lipids	WekaRandomForest	RandomChoice	4	179	0.706972
Lipids	WekaRandomForest	RandomChoice	4	180	0.713918
Lipids	WekaRandomForest	RandomChoice	4	181	0.716391
Lipids	WekaRandomForest	RandomChoice	4	182	0.708549
Lipids	WekaRandomForest	RandomChoice	4	183	0.701538
Lipids	WekaRandomForest	RandomChoice	4	184	0.703333
Lipids	WekaRandomForest	RandomChoice	4	185	0.700355
Lipids	WekaRandomForest	RandomChoice	4	186	0.710506
Lipids	WekaRandomForest	RandomChoice	4	187	0.706577
Lipids	WekaRandomForest	RandomChoice	4	188	0.70116
Lipids	WekaRandomForest	RandomChoice	4	189	0.715266
Lipids	WekaRandomForest	RandomChoice	4	190	0.710314
Lipids	WekaRandomForest	RandomChoice	4	191	0.706763
Lipids	WekaRandomForest	RandomChoice	4	192	0.704795
Lipids	WekaRandomForest	RandomChoice	4	193	0.701298
Lipids	WekaRandomForest	RandomChoice	4	194	0.699861
Lipids	WekaRandomForest	RandomChoice	4	195	0.705905
Lipids	WekaRandomForest	RandomChoice	4	196	0.698315
Lipids	WekaRandomForest	RandomChoice	4	197	0.698816
Lipids	WekaRandomForest	RandomChoice	4	198	0.71668
Lipids	WekaRandomForest	RandomChoice	4	199	0.710276
Lipids	WekaRandomForest	RandomChoice	4	200	0.707637
Lipids	WekaRandomForest	RandomChoice	4	201	0.700477
Lipids	WekaRandomForest	RandomChoice	4	202	0.700954
Lipids	WekaRandomForest	RandomChoice	4	203	0.703411
Lipids	WekaRandomForest	RandomChoice	4	204	0.702686
Lipids	WekaRandomForest	RandomChoice	4	205	0.705474
Lipids	WekaRandomForest	RandomChoice	4	206	0.70774
Lipids	WekaRandomForest	RandomChoice	4	207	0.697966
Lipids	WekaRandomForest	RandomChoice	4	208	0.690623
Lipids	WekaRandomForest	RandomChoice	4	209	0.689891
Lipids	WekaRandomForest	RandomChoice	4	210	0.696461
Lipids	WekaRandomForest	RandomChoice	4	211	0.691392
Lipids	WekaRandomForest	RandomChoice	4	212	0.696236
Lipids	WekaRandomForest	RandomChoice	4	213	0.697651
Lipids	WekaRandomForest	RandomChoice	4	214	0.69967
Lipids	WekaRandomForest	RandomChoice	4	215	0.690931
Lipids	WekaRandomForest	RandomChoice	4	216	0.686488
Lipids	WekaRandomForest	RandomChoice	4	217	0.690265
Lipids	WekaRandomForest	RandomChoice	4	218	0.701371
Lipids	WekaRandomForest	RandomChoice	4	219	0.694935
Lipids	WekaRandomForest	RandomChoice	4	220	0.700348
Lipids	WekaRandomForest	RandomChoice	4	221	0.692946
Lipids	WekaRandomForest	RandomChoice	4	222	0.695846
Lipids	WekaRandomForest	RandomChoice	4	223	0.699507
Lipids	WekaRandomForest	RandomChoice	4	224	0.718782
Lipids	WekaRandomForest	RandomChoice	4	225	0.705487
Lipids	WekaRandomForest	RandomChoice	4	226	0.710116
Lipids	WekaRandomForest	RandomChoice	4	227	0.6997
Lipids	WekaRandomForest	RandomChoice	4	228	0.709498
Lipids	WekaRandomForest	RandomChoice	4	229	0.706637
Lipids	WekaRandomForest	RandomChoice	4	230	0.698901
Lipids	WekaRandomForest	RandomChoice	4	231	0.705446
Lipids	WekaRandomForest	RandomChoice	4	232	0.70867
Lipids	WekaRandomForest	RandomChoice	4	233	0.699706
Lipids	WekaRandomForest	RandomChoice	4	234	0.69596
Lipids	WekaRandomForest	RandomChoice	4	235	0.699563
Lipids	WekaRandomForest	RandomChoice	4	236	0.701431
Lipids	WekaRandomForest	RandomChoice	4	237	0.695129
Lipids	WekaRandomForest	RandomChoice	4	238	0.699955
Lipids	WekaRandomForest	RandomChoice	4	239	0.70704
Lipids	WekaRandomForest	RandomChoice	4	240	0.701346
Lipids	WekaRandomForest	RandomChoice	4	241	0.698004
Lipids	WekaRandomForest	RandomChoice	4	242	0.699481
Lipids	WekaRandomForest	RandomChoice	4	243	0.695558
Lipids	WekaRandomForest	RandomChoice	4	244	0.69212
Lipids	WekaRandomForest	RandomChoice	4	245	0.701023
Lipids	WekaRandomForest	RandomChoice	4	246	0.694374
Lipids	WekaRandomForest	RandomChoice	4	247	0.699275
Lipids	WekaRandomForest	RandomChoice	4	248	0.695393
Lipids	WekaRandomForest	RandomChoice	4	249	0.696354
Lipids	WekaRandomForest	RandomChoice	4	250	0.695555
Lipids	WekaRandomForest	RandomChoice	4	251	0.696013
Lipids	WekaRandomForest	RandomChoice	4	252	0.685091
Lipids	WekaRandomForest	RandomChoice	4	253	0.693328
Lipids	WekaRandomForest	RandomChoice	4	254	0.701297
Lipids	WekaRandomForest	RandomChoice	4	255	0.702195
Lipids	WekaRandomForest	RandomChoice	4	256	0.690397
Lipids	WekaRandomForest	RandomChoice	4	257	0.698848
Lipids	WekaRandomForest	RandomChoice	4	258	0.694915
Lipids	WekaRandomForest	RandomChoice	4	259	0.696158
Lipids	WekaRandomForest	RandomChoice	4	260	0.700273
Lipids	WekaRandomForest	RandomChoice	4	261	0.695167
Lipids	WekaRandomForest	RandomChoice	4	262	0.699684
Lipids	WekaRandomForest	RandomChoice	4	263	0.69495
Lipids	WekaRandomForest	RandomChoice	4	264	0.692132
Lipids	WekaRandomForest	RandomChoice	4	265	0.697031
Lipids	WekaRandomForest	RandomChoice	4	266	0.695411
Lipids	WekaRandomForest	RandomChoice	4	267	0.702373
Lipids	WekaRandomForest	RandomChoice	4	268	0.696944
Lipids	WekaRandomForest	RandomChoice	4	269	0.697238
Lipids	WekaRandomForest	RandomChoice	4	270	0.699412
Lipids	WekaRandomForest	RandomChoice	4	271	0.697211
Lipids	WekaRandomForest	RandomChoice	4	272	0.687189
Lipids	WekaRandomForest	RandomChoice	4	273	0.684528
Lipids	WekaRandomForest	RandomChoice	4	274	0.701548
Lipids	WekaRandomForest	RandomChoice	4	275	0.69745
Lipids	WekaRandomForest	RandomChoice	4	276	0.697122
Lipids	WekaRandomForest	RandomChoice	4	277	0.68473
Lipids	WekaRandomForest	RandomChoice	4	278	0.688885
Lipids	WekaRandomForest	RandomChoice	4	279	0.696162
Lipids	WekaRandomForest	RandomChoice	4	280	0.684983
Lipids	WekaRandomForest	RandomChoice	4	281	0.690363
Lipids	WekaRandomForest	RandomChoice	4	282	0.69008
Lipids	WekaRandomForest	RandomChoice	4	283	0.704277
Lipids	WekaRandomForest	RandomChoice	4	284	0.697697
Lipids	WekaRandomForest	RandomChoice	4	285	0.701158
Lipids	WekaRandomForest	RandomChoice	4	286	0.689315
Lipids	WekaRandomForest	RandomChoice	4	287	0.701711
Lipids	WekaRandomForest	RandomChoice	4	288	0.690173
Lipids	WekaRandomForest	RandomChoice	4	289	0.68777
Lipids	WekaRandomForest	RandomChoice	4	290	0.699453
Lipids	WekaRandomForest	RandomChoice	5	1	0.992963
Lipids	WekaRandomForest	RandomChoice	5	2	0.966828
Lipids	WekaRandomForest	RandomChoice	5	3	0.924069
Lipids	WekaRandomForest	RandomChoice	5	4	0.978197
Lipids	WekaRandomForest	RandomChoice	5	5	0.937001
Lipids	WekaRandomForest	RandomChoice	5	6	0.953834
Lipids	WekaRandomForest	RandomChoice	5	7	0.961855
Lipids	WekaRandomForest	RandomChoice	5	8	0.961336
Lipids	WekaRandomForest	RandomChoice	5	9	0.950842
Lipids	WekaRandomForest	RandomChoice	5	10	0.923201
Lipids	WekaRandomForest	RandomChoice	5	11	0.915645
Lipids	WekaRandomForest	RandomChoice	5	12	0.903799
Lipids	WekaRandomForest	RandomChoice	5	13	0.890326
Lipids	WekaRandomForest	RandomChoice	5	14	0.897968
Lipids	WekaRandomForest	RandomChoice	5	15	0.880402
Lipids	WekaRandomForest	RandomChoice	5	16	0.874653
Lipids	WekaRandomForest	RandomChoice	5	17	0.845035
Lipids	WekaRandomForest	RandomChoice	5	18	0.862449
Lipids	WekaRandomForest	RandomChoice	5	19	0.857427
Lipids	WekaRandomForest	RandomChoice	5	20	0.863783
Lipids	WekaRandomForest	RandomChoice	5	21	0.845652
Lipids	WekaRandomForest	RandomChoice	5	22	0.842249
Lipids	WekaRandomForest	RandomChoice	5	23	0.846727
Lipids	WekaRandomForest	RandomChoice	5	24	0.850984
Lipids	WekaRandomForest	RandomChoice	5	25	0.828004
Lipids	WekaRandomForest	RandomChoice	5	26	0.838827
Lipids	WekaRandomForest	RandomChoice	5	27	0.839587
Lipids	WekaRandomForest	RandomChoice	5	28	0.853324
Lipids	WekaRandomForest	RandomChoice	5	29	0.84
Lipids	WekaRandomForest	RandomChoice	5	30	0.82837
Lipids	WekaRandomForest	RandomChoice	5	31	0.837756
Lipids	WekaRandomForest	RandomChoice	5	32	0.838398
Lipids	WekaRandomForest	RandomChoice	5	33	0.846331
Lipids	WekaRandomForest	RandomChoice	5	34	0.826727
Lipids	WekaRandomForest	RandomChoice	5	35	0.833493
Lipids	WekaRandomForest	RandomChoice	5	36	0.834718
Lipids	WekaRandomForest	RandomChoice	5	37	0.84409
Lipids	WekaRandomForest	RandomChoice	5	38	0.819272
Lipids	WekaRandomForest	RandomChoice	5	39	0.852659
Lipids	WekaRandomForest	RandomChoice	5	40	0.828795
Lipids	WekaRandomForest	RandomChoice	5	41	0.842919
Lipids	WekaRandomForest	RandomChoice	5	42	0.824248
Lipids	WekaRandomForest	RandomChoice	5	43	0.832611
Lipids	WekaRandomForest	RandomChoice	5	44	0.843849
Lipids	WekaRandomForest	RandomChoice	5	45	0.840318
Lipids	WekaRandomForest	RandomChoice	5	46	0.825324
Lipids	WekaRandomForest	RandomChoice	5	47	0.82388
Lipids	WekaRandomForest	RandomChoice	5	48	0.804565
Lipids	WekaRandomForest	RandomChoice	5	49	0.819801
Lipids	WekaRandomForest	RandomChoice	5	50	0.79412
Lipids	WekaRandomForest	RandomChoice	5	51	0.808187
Lipids	WekaRandomForest	RandomChoice	5	52	0.819079
Lipids	WekaRandomForest	RandomChoice	5	53	0.801381
Lipids	WekaRandomForest	RandomChoice	5	54	0.797638
Lipids	WekaRandomForest	RandomChoice	5	55	0.815042
Lipids	WekaRandomForest	RandomChoice	5	56	0.811793
Lipids	WekaRandomForest	RandomChoice	5	57	0.821651
Lipids	WekaRandomForest	RandomChoice	5	58	0.814398
Lipids	WekaRandomForest	RandomChoice	5	59	0.800772
Lipids	WekaRandomForest	RandomChoice	5	60	0.800209
Lipids	WekaRandomForest	RandomChoice	5	61	0.798932
Lipids	WekaRandomForest	RandomChoice	5	62	0.822353
Lipids	WekaRandomForest	RandomChoice	5	63	0.787298
Lipids	WekaRandomForest	RandomChoice	5	64	0.794132
Lipids	WekaRandomForest	RandomChoice	5	65	0.786117
Lipids	WekaRandomForest	RandomChoice	5	66	0.790771
Lipids	WekaRandomForest	RandomChoice	5	67	0.778736
Lipids	WekaRandomForest	RandomChoice	5	68	0.774461
Lipids	WekaRandomForest	RandomChoice	5	69	0.779534
Lipids	WekaRandomForest	RandomChoice	5	70	0.777995
Lipids	WekaRandomForest	RandomChoice	5	71	0.785583
Lipids	WekaRandomForest	RandomChoice	5	72	0.781401
Lipids	WekaRandomForest	RandomChoice	5	73	0.789227
Lipids	WekaRandomForest	RandomChoice	5	74	0.782058
Lipids	WekaRandomForest	RandomChoice	5	75	0.771846
Lipids	WekaRandomForest	RandomChoice	5	76	0.778873
Lipids	WekaRandomForest	RandomChoice	5	77	0.785008
Lipids	WekaRandomForest	RandomChoice	5	78	0.775688
Lipids	WekaRandomForest	RandomChoice	5	79	0.783391
Lipids	WekaRandomForest	RandomChoice	5	80	0.775842
Lipids	WekaRandomForest	RandomChoice	5	81	0.787388
Lipids	WekaRandomForest	RandomChoice	5	82	0.789509
Lipids	WekaRandomForest	RandomChoice	5	83	0.78039
Lipids	WekaRandomForest	RandomChoice	5	84	0.793425
Lipids	WekaRandomForest	RandomChoice	5	85	0.787461
Lipids	WekaRandomForest	RandomChoice	5	86	0.777317
Lipids	WekaRandomForest	RandomChoice	5	87	0.784978
Lipids	WekaRandomForest	RandomChoice	5	88	0.775792
Lipids	WekaRandomForest	RandomChoice	5	89	0.773169
Lipids	WekaRandomForest	RandomChoice	5	90	0.774337
Lipids	WekaRandomForest	RandomChoice	5	91	0.784064
Lipids	WekaRandomForest	RandomChoice	5	92	0.773304
Lipids	WekaRandomForest	RandomChoice	5	93	0.775871
Lipids	WekaRandomForest	RandomChoice	5	94	0.7673
Lipids	WekaRandomForest	RandomChoice	5	95	0.783543
Lipids	WekaRandomForest	RandomChoice	5	96	0.768135
Lipids	WekaRandomForest	RandomChoice	5	97	0.769817
Lipids	WekaRandomForest	RandomChoice	5	98	0.765093
Lipids	WekaRandomForest	RandomChoice	5	99	0.767088
Lipids	WekaRandomForest	RandomChoice	5	100	0.766288
Lipids	WekaRandomForest	RandomChoice	5	101	0.772135
Lipids	WekaRandomForest	RandomChoice	5	102	0.765937
Lipids	WekaRandomForest	RandomChoice	5	103	0.767835
Lipids	WekaRandomForest	RandomChoice	5	104	0.771372
Lipids	WekaRandomForest	RandomChoice	5	105	0.773805
Lipids	WekaRandomForest	RandomChoice	5	106	0.770073
Lipids	WekaRandomForest	RandomChoice	5	107	0.771869
Lipids	WekaRandomForest	RandomChoice	5	108	0.769369
Lipids	WekaRandomForest	RandomChoice	5	109	0.764861
Lipids	WekaRandomForest	RandomChoice	5	110	0.77575
Lipids	WekaRandomForest	RandomChoice	5	111	0.763414
Lipids	WekaRandomForest	RandomChoice	5	112	0.753488
Lipids	WekaRandomForest	RandomChoice	5	113	0.77765
Lipids	WekaRandomForest	RandomChoice	5	114	0.766166
Lipids	WekaRandomForest	RandomChoice	5	115	0.764382
Lipids	WekaRandomForest	RandomChoice	5	116	0.755865
Lipids	WekaRandomForest	RandomChoice	5	117	0.750457
Lipids	WekaRandomForest	RandomChoice	5	118	0.755908
Lipids	WekaRandomForest	RandomChoice	5	119	0.768052
Lipids	WekaRandomForest	RandomChoice	5	120	0.765194
Lipids	WekaRandomForest	RandomChoice	5	121	0.762961
Lipids	WekaRandomForest	RandomChoice	5	122	0.758677
Lipids	WekaRandomForest	RandomChoice	5	123	0.764561
Lipids	WekaRandomForest	RandomChoice	5	124	0.763213
Lipids	WekaRandomForest	RandomChoice	5	125	0.754671
Lipids	WekaRandomForest	RandomChoice	5	126	0.753894
Lipids	WekaRandomForest	RandomChoice	5	127	0.765418
Lipids	WekaRandomForest	RandomChoice	5	128	0.764599
Lipids	WekaRandomForest	RandomChoice	5	129	0.752719
Lipids	WekaRandomForest	RandomChoice	5	130	0.758649
Lipids	WekaRandomForest	RandomChoice	5	131	0.756607
Lipids	WekaRandomForest	RandomChoice	5	132	0.760206
Lipids	WekaRandomForest	RandomChoice	5	133	0.759443
Lipids	WekaRandomForest	RandomChoice	5	134	0.763781
Lipids	WekaRandomForest	RandomChoice	5	135	0.758771
Lipids	WekaRandomForest	RandomChoice	5	136	0.758435
Lipids	WekaRandomForest	RandomChoice	5	137	0.752265
Lipids	WekaRandomForest	RandomChoice	5	138	0.753933
Lipids	WekaRandomForest	RandomChoice	5	139	0.755246
Lipids	WekaRandomForest	RandomChoice	5	140	0.74604
Lipids	WekaRandomForest	RandomChoice	5	141	0.758359
Lipids	WekaRandomForest	RandomChoice	5	142	0.750844
Lipids	WekaRandomForest	RandomChoice	5	143	0.753742
Lipids	WekaRandomForest	RandomChoice	5	144	0.746162
Lipids	WekaRandomForest	RandomChoice	5	145	0.756317
Lipids	WekaRandomForest	RandomChoice	5	146	0.753096
Lipids	WekaRandomForest	RandomChoice	5	147	0.753839
Lipids	WekaRandomForest	RandomChoice	5	148	0.753288
Lipids	WekaRandomForest	RandomChoice	5	149	0.757247
Lipids	WekaRandomForest	RandomChoice	5	150	0.737971
Lipids	WekaRandomForest	RandomChoice	5	151	0.73467
Lipids	WekaRandomForest	RandomChoice	5	152	0.75845
Lipids	WekaRandomForest	RandomChoice	5	153	0.744212
Lipids	WekaRandomForest	RandomChoice	5	154	0.743479
Lipids	WekaRandomForest	RandomChoice	5	155	0.746093
Lipids	WekaRandomForest	RandomChoice	5	156	0.746249
Lipids	WekaRandomForest	RandomChoice	5	157	0.747778
Lipids	WekaRandomForest	RandomChoice	5	158	0.752841
Lipids	WekaRandomForest	RandomChoice	5	159	0.7464
Lipids	WekaRandomForest	RandomChoice	5	160	0.741652
Lipids	WekaRandomForest	RandomChoice	5	161	0.742447
Lipids	WekaRandomForest	RandomChoice	5	162	0.748025
Lipids	WekaRandomForest	RandomChoice	5	163	0.757902
Lipids	WekaRandomForest	RandomChoice	5	164	0.742284
Lipids	WekaRandomForest	RandomChoice	5	165	0.750226
Lipids	WekaRandomForest	RandomChoice	5	166	0.737518
Lipids	WekaRandomForest	RandomChoice	5	167	0.748799
Lipids	WekaRandomForest	RandomChoice	5	168	0.739774
Lipids	WekaRandomForest	RandomChoice	5	169	0.745468
Lipids	WekaRandomForest	RandomChoice	5	170	0.751786
Lipids	WekaRandomForest	RandomChoice	5	171	0.741157
Lipids	WekaRandomForest	RandomChoice	5	172	0.748393
Lipids	WekaRandomForest	RandomChoice	5	173	0.749264
Lipids	WekaRandomForest	RandomChoice	5	174	0.743592
Lipids	WekaRandomForest	RandomChoice	5	175	0.746757
Lipids	WekaRandomForest	RandomChoice	5	176	0.743771
Lipids	WekaRandomForest	RandomChoice	5	177	0.741031
Lipids	WekaRandomForest	RandomChoice	5	178	0.750559
Lipids	WekaRandomForest	RandomChoice	5	179	0.745142
Lipids	WekaRandomForest	RandomChoice	5	180	0.738388
Lipids	WekaRandomForest	RandomChoice	5	181	0.744022
Lipids	WekaRandomForest	RandomChoice	5	182	0.745855
Lipids	WekaRandomForest	RandomChoice	5	183	0.742579
Lipids	WekaRandomForest	RandomChoice	5	184	0.739542
Lipids	WekaRandomForest	RandomChoice	5	185	0.737169
Lipids	WekaRandomForest	RandomChoice	5	186	0.728527
Lipids	WekaRandomForest	RandomChoice	5	187	0.736555
Lipids	WekaRandomForest	RandomChoice	5	188	0.72695
Lipids	WekaRandomForest	RandomChoice	5	189	0.725029
Lipids	WekaRandomForest	RandomChoice	5	190	0.736141
Lipids	WekaRandomForest	RandomChoice	5	191	0.736083
Lipids	WekaRandomForest	RandomChoice	5	192	0.720956
Lipids	WekaRandomForest	RandomChoice	5	193	0.747138
Lipids	WekaRandomForest	RandomChoice	5	194	0.740258
Lipids	WekaRandomForest	RandomChoice	5	195	0.728718
Lipids	WekaRandomForest	RandomChoice	5	196	0.7331
Lipids	WekaRandomForest	RandomChoice	5	197	0.730167
Lipids	WekaRandomForest	RandomChoice	5	198	0.736109
Lipids	WekaRandomForest	RandomChoice	5	199	0.727392
Lipids	WekaRandomForest	RandomChoice	5	200	0.730501
Lipids	WekaRandomForest	RandomChoice	5	201	0.728203
Lipids	WekaRandomForest	RandomChoice	5	202	0.726191
Lipids	WekaRandomForest	RandomChoice	5	203	0.727356
Lipids	WekaRandomForest	RandomChoice	5	204	0.741186
Lipids	WekaRandomForest	RandomChoice	5	205	0.732332
Lipids	WekaRandomForest	RandomChoice	5	206	0.734004
Lipids	WekaRandomForest	RandomChoice	5	207	0.731249
Lipids	WekaRandomForest	RandomChoice	5	208	0.73563
Lipids	WekaRandomForest	RandomChoice	5	209	0.729721
Lipids	WekaRandomForest	RandomChoice	5	210	0.726001
Lipids	WekaRandomForest	RandomChoice	5	211	0.723702
Lipids	WekaRandomForest	RandomChoice	5	212	0.736612
Lipids	WekaRandomForest	RandomChoice	5	213	0.735889
Lipids	WekaRandomForest	RandomChoice	5	214	0.733226
Lipids	WekaRandomForest	RandomChoice	5	215	0.729639
Lipids	WekaRandomForest	RandomChoice	5	216	0.727879
Lipids	WekaRandomForest	RandomChoice	5	217	0.735933
Lipids	WekaRandomForest	RandomChoice	5	218	0.724354
Lipids	WekaRandomForest	RandomChoice	5	219	0.721135
Lipids	WekaRandomForest	RandomChoice	5	220	0.729519
Lipids	WekaRandomForest	RandomChoice	5	221	0.733344
Lipids	WekaRandomForest	RandomChoice	5	222	0.733149
Lipids	WekaRandomForest	RandomChoice	5	223	0.731016
Lipids	WekaRandomForest	RandomChoice	5	224	0.724803
Lipids	WekaRandomForest	RandomChoice	5	225	0.731595
Lipids	WekaRandomForest	RandomChoice	5	226	0.73908
Lipids	WekaRandomForest	RandomChoice	5	227	0.733732
Lipids	WekaRandomForest	RandomChoice	5	228	0.728088
Lipids	WekaRandomForest	RandomChoice	5	229	0.731276
Lipids	WekaRandomForest	RandomChoice	5	230	0.731846
Lipids	WekaRandomForest	RandomChoice	5	231	0.741014
Lipids	WekaRandomForest	RandomChoice	5	232	0.734068
Lipids	WekaRandomForest	RandomChoice	5	233	0.730933
Lipids	WekaRandomForest	RandomChoice	5	234	0.730408
Lipids	WekaRandomForest	RandomChoice	5	235	0.731896
Lipids	WekaRandomForest	RandomChoice	5	236	0.725205
Lipids	WekaRandomForest	RandomChoice	5	237	0.731398
Lipids	WekaRandomForest	RandomChoice	5	238	0.728949
Lipids	WekaRandomForest	RandomChoice	5	239	0.72851
Lipids	WekaRandomForest	RandomChoice	5	240	0.737347
Lipids	WekaRandomForest	RandomChoice	5	241	0.735155
Lipids	WekaRandomForest	RandomChoice	5	242	0.732365
Lipids	WekaRandomForest	RandomChoice	5	243	0.732987
Lipids	WekaRandomForest	RandomChoice	5	244	0.739241
Lipids	WekaRandomForest	RandomChoice	5	245	0.739436
Lipids	WekaRandomForest	RandomChoice	5	246	0.735963
Lipids	WekaRandomForest	RandomChoice	5	247	0.734341
Lipids	WekaRandomForest	RandomChoice	5	248	0.728416
Lipids	WekaRandomForest	RandomChoice	5	249	0.736234
Lipids	WekaRandomForest	RandomChoice	5	250	0.726657
Lipids	WekaRandomForest	RandomChoice	5	251	0.724102
Lipids	WekaRandomForest	RandomChoice	5	252	0.73459
Lipids	WekaRandomForest	RandomChoice	5	253	0.738986
Lipids	WekaRandomForest	RandomChoice	5	254	0.740269
Lipids	WekaRandomForest	RandomChoice	5	255	0.7388
Lipids	WekaRandomForest	RandomChoice	5	256	0.725461
Lipids	WekaRandomForest	RandomChoice	5	257	0.724343
Lipids	WekaRandomForest	RandomChoice	5	258	0.731944
Lipids	WekaRandomForest	RandomChoice	5	259	0.735182
Lipids	WekaRandomForest	RandomChoice	5	260	0.738911
Lipids	WekaRandomForest	RandomChoice	5	261	0.740623
Lipids	WekaRandomForest	RandomChoice	5	262	0.728997
Lipids	WekaRandomForest	RandomChoice	5	263	0.73234
Lipids	WekaRandomForest	RandomChoice	5	264	0.730693
Lipids	WekaRandomForest	RandomChoice	5	265	0.734195
Lipids	WekaRandomForest	RandomChoice	5	266	0.737799
Lipids	WekaRandomForest	RandomChoice	5	267	0.737615
Lipids	WekaRandomForest	RandomChoice	5	268	0.746754
Lipids	WekaRandomForest	RandomChoice	5	269	0.732439
Lipids	WekaRandomForest	RandomChoice	5	270	0.730905
Lipids	WekaRandomForest	RandomChoice	5	271	0.734157
Lipids	WekaRandomForest	RandomChoice	5	272	0.736089
Lipids	WekaRandomForest	RandomChoice	5	273	0.727633
Lipids	WekaRandomForest	RandomChoice	5	274	0.721839
Lipids	WekaRandomForest	RandomChoice	5	275	0.723671
Lipids	WekaRandomForest	RandomChoice	5	276	0.728021
Lipids	WekaRandomForest	RandomChoice	5	277	0.727921
Lipids	WekaRandomForest	RandomChoice	5	278	0.729307
Lipids	WekaRandomForest	RandomChoice	5	279	0.719444
Lipids	WekaRandomForest	RandomChoice	5	280	0.720306
Lipids	WekaRandomForest	RandomChoice	5	281	0.731247
Lipids	WekaRandomForest	RandomChoice	5	282	0.718644
Lipids	WekaRandomForest	RandomChoice	5	283	0.723306
Lipids	WekaRandomForest	RandomChoice	5	284	0.736587
Lipids	WekaRandomForest	RandomChoice	5	285	0.725563
Lipids	WekaRandomForest	RandomChoice	5	286	0.72939
Lipids	WekaRandomForest	RandomChoice	5	287	0.724324
Lipids	WekaRandomForest	RandomChoice	5	288	0.732704
Lipids	WekaRandomForest	RandomChoice	5	289	0.730173
Lipids	WekaRandomForest	RandomChoice	5	290	0.72182
Lipids	WekaRandomForest	RandomChoice	6	1	0.916862
Lipids	WekaRandomForest	RandomChoice	6	2	0.877209
Lipids	WekaRandomForest	RandomChoice	6	3	0.894188
Lipids	WekaRandomForest	RandomChoice	6	4	0.872589
Lipids	WekaRandomForest	RandomChoice	6	5	0.890248
Lipids	WekaRandomForest	RandomChoice	6	6	0.872064
Lipids	WekaRandomForest	RandomChoice	6	7	0.901071
Lipids	WekaRandomForest	RandomChoice	6	8	0.900293
Lipids	WekaRandomForest	RandomChoice	6	9	0.893881
Lipids	WekaRandomForest	RandomChoice	6	10	0.88031
Lipids	WekaRandomForest	RandomChoice	6	11	0.895011
Lipids	WekaRandomForest	RandomChoice	6	12	0.84856
Lipids	WekaRandomForest	RandomChoice	6	13	0.887375
Lipids	WekaRandomForest	RandomChoice	6	14	0.885813
Lipids	WekaRandomForest	RandomChoice	6	15	0.883656
Lipids	WekaRandomForest	RandomChoice	6	16	0.867619
Lipids	WekaRandomForest	RandomChoice	6	17	0.853975
Lipids	WekaRandomForest	RandomChoice	6	18	0.862778
Lipids	WekaRandomForest	RandomChoice	6	19	0.849849
Lipids	WekaRandomForest	RandomChoice	6	20	0.861556
Lipids	WekaRandomForest	RandomChoice	6	21	0.869607
Lipids	WekaRandomForest	RandomChoice	6	22	0.859389
Lipids	WekaRandomForest	RandomChoice	6	23	0.8793
Lipids	WekaRandomForest	RandomChoice	6	24	0.840224
Lipids	WekaRandomForest	RandomChoice	6	25	0.846037
Lipids	WekaRandomForest	RandomChoice	6	26	0.837436
Lipids	WekaRandomForest	RandomChoice	6	27	0.840961
Lipids	WekaRandomForest	RandomChoice	6	28	0.806188
Lipids	WekaRandomForest	RandomChoice	6	29	0.816821
Lipids	WekaRandomForest	RandomChoice	6	30	0.813409
Lipids	WekaRandomForest	RandomChoice	6	31	0.82751
Lipids	WekaRandomForest	RandomChoice	6	32	0.811852
Lipids	WekaRandomForest	RandomChoice	6	33	0.825255
Lipids	WekaRandomForest	RandomChoice	6	34	0.821428
Lipids	WekaRandomForest	RandomChoice	6	35	0.821043
Lipids	WekaRandomForest	RandomChoice	6	36	0.807271
Lipids	WekaRandomForest	RandomChoice	6	37	0.809245
Lipids	WekaRandomForest	RandomChoice	6	38	0.816166
Lipids	WekaRandomForest	RandomChoice	6	39	0.816412
Lipids	WekaRandomForest	RandomChoice	6	40	0.795324
Lipids	WekaRandomForest	RandomChoice	6	41	0.798394
Lipids	WekaRandomForest	RandomChoice	6	42	0.802034
Lipids	WekaRandomForest	RandomChoice	6	43	0.791048
Lipids	WekaRandomForest	RandomChoice	6	44	0.799097
Lipids	WekaRandomForest	RandomChoice	6	45	0.809413
Lipids	WekaRandomForest	RandomChoice	6	46	0.811558
Lipids	WekaRandomForest	RandomChoice	6	47	0.785615
Lipids	WekaRandomForest	RandomChoice	6	48	0.807764
Lipids	WekaRandomForest	RandomChoice	6	49	0.801825
Lipids	WekaRandomForest	RandomChoice	6	50	0.819391
Lipids	WekaRandomForest	RandomChoice	6	51	0.798617
Lipids	WekaRandomForest	RandomChoice	6	52	0.796798
Lipids	WekaRandomForest	RandomChoice	6	53	0.799958
Lipids	WekaRandomForest	RandomChoice	6	54	0.803396
Lipids	WekaRandomForest	RandomChoice	6	55	0.802712
Lipids	WekaRandomForest	RandomChoice	6	56	0.792736
Lipids	WekaRandomForest	RandomChoice	6	57	0.778806
Lipids	WekaRandomForest	RandomChoice	6	58	0.79658
Lipids	WekaRandomForest	RandomChoice	6	59	0.798817
Lipids	WekaRandomForest	RandomChoice	6	60	0.796586
Lipids	WekaRandomForest	RandomChoice	6	61	0.793767
Lipids	WekaRandomForest	RandomChoice	6	62	0.792729
Lipids	WekaRandomForest	RandomChoice	6	63	0.792141
Lipids	WekaRandomForest	RandomChoice	6	64	0.78108
Lipids	WekaRandomForest	RandomChoice	6	65	0.781914
Lipids	WekaRandomForest	RandomChoice	6	66	0.780886
Lipids	WekaRandomForest	RandomChoice	6	67	0.771751
Lipids	WekaRandomForest	RandomChoice	6	68	0.788493
Lipids	WekaRandomForest	RandomChoice	6	69	0.780376
Lipids	WekaRandomForest	RandomChoice	6	70	0.767114
Lipids	WekaRandomForest	RandomChoice	6	71	0.787797
Lipids	WekaRandomForest	RandomChoice	6	72	0.775488
Lipids	WekaRandomForest	RandomChoice	6	73	0.773229
Lipids	WekaRandomForest	RandomChoice	6	74	0.769573
Lipids	WekaRandomForest	RandomChoice	6	75	0.779926
Lipids	WekaRandomForest	RandomChoice	6	76	0.77984
Lipids	WekaRandomForest	RandomChoice	6	77	0.787761
Lipids	WekaRandomForest	RandomChoice	6	78	0.786225
Lipids	WekaRandomForest	RandomChoice	6	79	0.784932
Lipids	WekaRandomForest	RandomChoice	6	80	0.778067
Lipids	WekaRandomForest	RandomChoice	6	81	0.777751
Lipids	WekaRandomForest	RandomChoice	6	82	0.788907
Lipids	WekaRandomForest	RandomChoice	6	83	0.765295
Lipids	WekaRandomForest	RandomChoice	6	84	0.774172
Lipids	WekaRandomForest	RandomChoice	6	85	0.765611
Lipids	WekaRandomForest	RandomChoice	6	86	0.770199
Lipids	WekaRandomForest	RandomChoice	6	87	0.773779
Lipids	WekaRandomForest	RandomChoice	6	88	0.75642
Lipids	WekaRandomForest	RandomChoice	6	89	0.769078
Lipids	WekaRandomForest	RandomChoice	6	90	0.766443
Lipids	WekaRandomForest	RandomChoice	6	91	0.759043
Lipids	WekaRandomForest	RandomChoice	6	92	0.755882
Lipids	WekaRandomForest	RandomChoice	6	93	0.765253
Lipids	WekaRandomForest	RandomChoice	6	94	0.764442
Lipids	WekaRandomForest	RandomChoice	6	95	0.76991
Lipids	WekaRandomForest	RandomChoice	6	96	0.763739
Lipids	WekaRandomForest	RandomChoice	6	97	0.762101
Lipids	WekaRandomForest	RandomChoice	6	98	0.754367
Lipids	WekaRandomForest	RandomChoice	6	99	0.752649
Lipids	WekaRandomForest	RandomChoice	6	100	0.753875
Lipids	WekaRandomForest	RandomChoice	6	101	0.752939
Lipids	WekaRandomForest	RandomChoice	6	102	0.759947
Lipids	WekaRandomForest	RandomChoice	6	103	0.756892
Lipids	WekaRandomForest	RandomChoice	6	104	0.75487
Lipids	WekaRandomForest	RandomChoice	6	105	0.752016
Lipids	WekaRandomForest	RandomChoice	6	106	0.77253
Lipids	WekaRandomForest	RandomChoice	6	107	0.74892
Lipids	WekaRandomForest	RandomChoice	6	108	0.752751
Lipids	WekaRandomForest	RandomChoice	6	109	0.750737
Lipids	WekaRandomForest	RandomChoice	6	110	0.747495
Lipids	WekaRandomForest	RandomChoice	6	111	0.749284
Lipids	WekaRandomForest	RandomChoice	6	112	0.766578
Lipids	WekaRandomForest	RandomChoice	6	113	0.749632
Lipids	WekaRandomForest	RandomChoice	6	114	0.75159
Lipids	WekaRandomForest	RandomChoice	6	115	0.752143
Lipids	WekaRandomForest	RandomChoice	6	116	0.747769
Lipids	WekaRandomForest	RandomChoice	6	117	0.745697
Lipids	WekaRandomForest	RandomChoice	6	118	0.741586
Lipids	WekaRandomForest	RandomChoice	6	119	0.742115
Lipids	WekaRandomForest	RandomChoice	6	120	0.745231
Lipids	WekaRandomForest	RandomChoice	6	121	0.743602
Lipids	WekaRandomForest	RandomChoice	6	122	0.745828
Lipids	WekaRandomForest	RandomChoice	6	123	0.742898
Lipids	WekaRandomForest	RandomChoice	6	124	0.74813
Lipids	WekaRandomForest	RandomChoice	6	125	0.74721
Lipids	WekaRandomForest	RandomChoice	6	126	0.745471
Lipids	WekaRandomForest	RandomChoice	6	127	0.743859
Lipids	WekaRandomForest	RandomChoice	6	128	0.738898
Lipids	WekaRandomForest	RandomChoice	6	129	0.738963
Lipids	WekaRandomForest	RandomChoice	6	130	0.737829
Lipids	WekaRandomForest	RandomChoice	6	131	0.731176
Lipids	WekaRandomForest	RandomChoice	6	132	0.743369
Lipids	WekaRandomForest	RandomChoice	6	133	0.739219
Lipids	WekaRandomForest	RandomChoice	6	134	0.735486
Lipids	WekaRandomForest	RandomChoice	6	135	0.732408
Lipids	WekaRandomForest	RandomChoice	6	136	0.739584
Lipids	WekaRandomForest	RandomChoice	6	137	0.735647
Lipids	WekaRandomForest	RandomChoice	6	138	0.73507
Lipids	WekaRandomForest	RandomChoice	6	139	0.735702
Lipids	WekaRandomForest	RandomChoice	6	140	0.734457
Lipids	WekaRandomForest	RandomChoice	6	141	0.739467
Lipids	WekaRandomForest	RandomChoice	6	142	0.744983
Lipids	WekaRandomForest	RandomChoice	6	143	0.738005
Lipids	WekaRandomForest	RandomChoice	6	144	0.734379
Lipids	WekaRandomForest	RandomChoice	6	145	0.723968
Lipids	WekaRandomForest	RandomChoice	6	146	0.732764
Lipids	WekaRandomForest	RandomChoice	6	147	0.735767
Lipids	WekaRandomForest	RandomChoice	6	148	0.737002
Lipids	WekaRandomForest	RandomChoice	6	149	0.733572
Lipids	WekaRandomForest	RandomChoice	6	150	0.723388
Lipids	WekaRandomForest	RandomChoice	6	151	0.72495
Lipids	WekaRandomForest	RandomChoice	6	152	0.729297
Lipids	WekaRandomForest	RandomChoice	6	153	0.731313
Lipids	WekaRandomForest	RandomChoice	6	154	0.727617
Lipids	WekaRandomForest	RandomChoice	6	155	0.718499
Lipids	WekaRandomForest	RandomChoice	6	156	0.73205
Lipids	WekaRandomForest	RandomChoice	6	157	0.730764
Lipids	WekaRandomForest	RandomChoice	6	158	0.731521
Lipids	WekaRandomForest	RandomChoice	6	159	0.727419
Lipids	WekaRandomForest	RandomChoice	6	160	0.721882
Lipids	WekaRandomForest	RandomChoice	6	161	0.718582
Lipids	WekaRandomForest	RandomChoice	6	162	0.724678
Lipids	WekaRandomForest	RandomChoice	6	163	0.734547
Lipids	WekaRandomForest	RandomChoice	6	164	0.732859
Lipids	WekaRandomForest	RandomChoice	6	165	0.728077
Lipids	WekaRandomForest	RandomChoice	6	166	0.72745
Lipids	WekaRandomForest	RandomChoice	6	167	0.729874
Lipids	WekaRandomForest	RandomChoice	6	168	0.723868
Lipids	WekaRandomForest	RandomChoice	6	169	0.725585
Lipids	WekaRandomForest	RandomChoice	6	170	0.733259
Lipids	WekaRandomForest	RandomChoice	6	171	0.732121
Lipids	WekaRandomForest	RandomChoice	6	172	0.729403
Lipids	WekaRandomForest	RandomChoice	6	173	0.733035
Lipids	WekaRandomForest	RandomChoice	6	174	0.726053
Lipids	WekaRandomForest	RandomChoice	6	175	0.734505
Lipids	WekaRandomForest	RandomChoice	6	176	0.726228
Lipids	WekaRandomForest	RandomChoice	6	177	0.728366
Lipids	WekaRandomForest	RandomChoice	6	178	0.712523
Lipids	WekaRandomForest	RandomChoice	6	179	0.723424
Lipids	WekaRandomForest	RandomChoice	6	180	0.726257
Lipids	WekaRandomForest	RandomChoice	6	181	0.722321
Lipids	WekaRandomForest	RandomChoice	6	182	0.718797
Lipids	WekaRandomForest	RandomChoice	6	183	0.725883
Lipids	WekaRandomForest	RandomChoice	6	184	0.724459
Lipids	WekaRandomForest	RandomChoice	6	185	0.722209
Lipids	WekaRandomForest	RandomChoice	6	186	0.710305
Lipids	WekaRandomForest	RandomChoice	6	187	0.735751
Lipids	WekaRandomForest	RandomChoice	6	188	0.729668
Lipids	WekaRandomForest	RandomChoice	6	189	0.733657
Lipids	WekaRandomForest	RandomChoice	6	190	0.724976
Lipids	WekaRandomForest	RandomChoice	6	191	0.72968
Lipids	WekaRandomForest	RandomChoice	6	192	0.718819
Lipids	WekaRandomForest	RandomChoice	6	193	0.731251
Lipids	WekaRandomForest	RandomChoice	6	194	0.725042
Lipids	WekaRandomForest	RandomChoice	6	195	0.725017
Lipids	WekaRandomForest	RandomChoice	6	196	0.728052
Lipids	WekaRandomForest	RandomChoice	6	197	0.717124
Lipids	WekaRandomForest	RandomChoice	6	198	0.730248
Lipids	WekaRandomForest	RandomChoice	6	199	0.724453
Lipids	WekaRandomForest	RandomChoice	6	200	0.722623
Lipids	WekaRandomForest	RandomChoice	6	201	0.717916
Lipids	WekaRandomForest	RandomChoice	6	202	0.730435
Lipids	WekaRandomForest	RandomChoice	6	203	0.716717
Lipids	WekaRandomForest	RandomChoice	6	204	0.721674
Lipids	WekaRandomForest	RandomChoice	6	205	0.719739
Lipids	WekaRandomForest	RandomChoice	6	206	0.723369
Lipids	WekaRandomForest	RandomChoice	6	207	0.720158
Lipids	WekaRandomForest	RandomChoice	6	208	0.724819
Lipids	WekaRandomForest	RandomChoice	6	209	0.717557
Lipids	WekaRandomForest	RandomChoice	6	210	0.726527
Lipids	WekaRandomForest	RandomChoice	6	211	0.727801
Lipids	WekaRandomForest	RandomChoice	6	212	0.722749
Lipids	WekaRandomForest	RandomChoice	6	213	0.72961
Lipids	WekaRandomForest	RandomChoice	6	214	0.71899
Lipids	WekaRandomForest	RandomChoice	6	215	0.729384
Lipids	WekaRandomForest	RandomChoice	6	216	0.717286
Lipids	WekaRandomForest	RandomChoice	6	217	0.720749
Lipids	WekaRandomForest	RandomChoice	6	218	0.723765
Lipids	WekaRandomForest	RandomChoice	6	219	0.72867
Lipids	WekaRandomForest	RandomChoice	6	220	0.724183
Lipids	WekaRandomForest	RandomChoice	6	221	0.727259
Lipids	WekaRandomForest	RandomChoice	6	222	0.719947
Lipids	WekaRandomForest	RandomChoice	6	223	0.72646
Lipids	WekaRandomForest	RandomChoice	6	224	0.719966
Lipids	WekaRandomForest	RandomChoice	6	225	0.72677
Lipids	WekaRandomForest	RandomChoice	6	226	0.721441
Lipids	WekaRandomForest	RandomChoice	6	227	0.721718
Lipids	WekaRandomForest	RandomChoice	6	228	0.718284
Lipids	WekaRandomForest	RandomChoice	6	229	0.718917
Lipids	WekaRandomForest	RandomChoice	6	230	0.712295
Lipids	WekaRandomForest	RandomChoice	6	231	0.721359
Lipids	WekaRandomForest	RandomChoice	6	232	0.720169
Lipids	WekaRandomForest	RandomChoice	6	233	0.711922
Lipids	WekaRandomForest	RandomChoice	6	234	0.714279
Lipids	WekaRandomForest	RandomChoice	6	235	0.717073
Lipids	WekaRandomForest	RandomChoice	6	236	0.722916
Lipids	WekaRandomForest	RandomChoice	6	237	0.719448
Lipids	WekaRandomForest	RandomChoice	6	238	0.724266
Lipids	WekaRandomForest	RandomChoice	6	239	0.713679
Lipids	WekaRandomForest	RandomChoice	6	240	0.715981
Lipids	WekaRandomForest	RandomChoice	6	241	0.723101
Lipids	WekaRandomForest	RandomChoice	6	242	0.71968
Lipids	WekaRandomForest	RandomChoice	6	243	0.714412
Lipids	WekaRandomForest	RandomChoice	6	244	0.728344
Lipids	WekaRandomForest	RandomChoice	6	245	0.713972
Lipids	WekaRandomForest	RandomChoice	6	246	0.708316
Lipids	WekaRandomForest	RandomChoice	6	247	0.71615
Lipids	WekaRandomForest	RandomChoice	6	248	0.713396
Lipids	WekaRandomForest	RandomChoice	6	249	0.711521
Lipids	WekaRandomForest	RandomChoice	6	250	0.711887
Lipids	WekaRandomForest	RandomChoice	6	251	0.715886
Lipids	WekaRandomForest	RandomChoice	6	252	0.712251
Lipids	WekaRandomForest	RandomChoice	6	253	0.71992
Lipids	WekaRandomForest	RandomChoice	6	254	0.718919
Lipids	WekaRandomForest	RandomChoice	6	255	0.726743
Lipids	WekaRandomForest	RandomChoice	6	256	0.713231
Lipids	WekaRandomForest	RandomChoice	6	257	0.713034
Lipids	WekaRandomForest	RandomChoice	6	258	0.721996
Lipids	WekaRandomForest	RandomChoice	6	259	0.707807
Lipids	WekaRandomForest	RandomChoice	6	260	0.719043
Lipids	WekaRandomForest	RandomChoice	6	261	0.710628
Lipids	WekaRandomForest	RandomChoice	6	262	0.726034
Lipids	WekaRandomForest	RandomChoice	6	263	0.718304
Lipids	WekaRandomForest	RandomChoice	6	264	0.719056
Lipids	WekaRandomForest	RandomChoice	6	265	0.71347
Lipids	WekaRandomForest	RandomChoice	6	266	0.708674
Lipids	WekaRandomForest	RandomChoice	6	267	0.72739
Lipids	WekaRandomForest	RandomChoice	6	268	0.715974
Lipids	WekaRandomForest	RandomChoice	6	269	0.707866
Lipids	WekaRandomForest	RandomChoice	6	270	0.71972
Lipids	WekaRandomForest	RandomChoice	6	271	0.722842
Lipids	WekaRandomForest	RandomChoice	6	272	0.72509
Lipids	WekaRandomForest	RandomChoice	6	273	0.72325
Lipids	WekaRandomForest	RandomChoice	6	274	0.720576
Lipids	WekaRandomForest	RandomChoice	6	275	0.710981
Lipids	WekaRandomForest	RandomChoice	6	276	0.719784
Lipids	WekaRandomForest	RandomChoice	6	277	0.729161
Lipids	WekaRandomForest	RandomChoice	6	278	0.721618
Lipids	WekaRandomForest	RandomChoice	6	279	0.714402
Lipids	WekaRandomForest	RandomChoice	6	280	0.713432
Lipids	WekaRandomForest	RandomChoice	6	281	0.713816
Lipids	WekaRandomForest	RandomChoice	6	282	0.708533
Lipids	WekaRandomForest	RandomChoice	6	283	0.705977
Lipids	WekaRandomForest	RandomChoice	6	284	0.707523
Lipids	WekaRandomForest	RandomChoice	6	285	0.718584
Lipids	WekaRandomForest	RandomChoice	6	286	0.72388
Lipids	WekaRandomForest	RandomChoice	6	287	0.715621
Lipids	WekaRandomForest	RandomChoice	6	288	0.71077
Lipids	WekaRandomForest	RandomChoice	6	289	0.711082
Lipids	WekaRandomForest	RandomChoice	6	290	0.714909
Lipids	WekaRandomForest	RandomChoice	7	1	0.906312
Lipids	WekaRandomForest	RandomChoice	7	2	0.90497
Lipids	WekaRandomForest	RandomChoice	7	3	0.899635
Lipids	WekaRandomForest	RandomChoice	7	4	0.886381
Lipids	WekaRandomForest	RandomChoice	7	5	0.842412
Lipids	WekaRandomForest	RandomChoice	7	6	0.867378
Lipids	WekaRandomForest	RandomChoice	7	7	0.851449
Lipids	WekaRandomForest	RandomChoice	7	8	0.878748
Lipids	WekaRandomForest	RandomChoice	7	9	0.828902
Lipids	WekaRandomForest	RandomChoice	7	10	0.836407
Lipids	WekaRandomForest	RandomChoice	7	11	0.838454
Lipids	WekaRandomForest	RandomChoice	7	12	0.824044
Lipids	WekaRandomForest	RandomChoice	7	13	0.817693
Lipids	WekaRandomForest	RandomChoice	7	14	0.799585
Lipids	WekaRandomForest	RandomChoice	7	15	0.823552
Lipids	WekaRandomForest	RandomChoice	7	16	0.841126
Lipids	WekaRandomForest	RandomChoice	7	17	0.852013
Lipids	WekaRandomForest	RandomChoice	7	18	0.823974
Lipids	WekaRandomForest	RandomChoice	7	19	0.816877
Lipids	WekaRandomForest	RandomChoice	7	20	0.82679
Lipids	WekaRandomForest	RandomChoice	7	21	0.825722
Lipids	WekaRandomForest	RandomChoice	7	22	0.81925
Lipids	WekaRandomForest	RandomChoice	7	23	0.80385
Lipids	WekaRandomForest	RandomChoice	7	24	0.811644
Lipids	WekaRandomForest	RandomChoice	7	25	0.795277
Lipids	WekaRandomForest	RandomChoice	7	26	0.780359
Lipids	WekaRandomForest	RandomChoice	7	27	0.819071
Lipids	WekaRandomForest	RandomChoice	7	28	0.808579
Lipids	WekaRandomForest	RandomChoice	7	29	0.810851
Lipids	WekaRandomForest	RandomChoice	7	30	0.786815
Lipids	WekaRandomForest	RandomChoice	7	31	0.797307
Lipids	WekaRandomForest	RandomChoice	7	32	0.786433
Lipids	WekaRandomForest	RandomChoice	7	33	0.788158
Lipids	WekaRandomForest	RandomChoice	7	34	0.784922
Lipids	WekaRandomForest	RandomChoice	7	35	0.780331
Lipids	WekaRandomForest	RandomChoice	7	36	0.78542
Lipids	WekaRandomForest	RandomChoice	7	37	0.795305
Lipids	WekaRandomForest	RandomChoice	7	38	0.789737
Lipids	WekaRandomForest	RandomChoice	7	39	0.780431
Lipids	WekaRandomForest	RandomChoice	7	40	0.782582
Lipids	WekaRandomForest	RandomChoice	7	41	0.782615
Lipids	WekaRandomForest	RandomChoice	7	42	0.802845
Lipids	WekaRandomForest	RandomChoice	7	43	0.782743
Lipids	WekaRandomForest	RandomChoice	7	44	0.770882
Lipids	WekaRandomForest	RandomChoice	7	45	0.776247
Lipids	WekaRandomForest	RandomChoice	7	46	0.757647
Lipids	WekaRandomForest	RandomChoice	7	47	0.779727
Lipids	WekaRandomForest	RandomChoice	7	48	0.782922
Lipids	WekaRandomForest	RandomChoice	7	49	0.780212
Lipids	WekaRandomForest	RandomChoice	7	50	0.771305
Lipids	WekaRandomForest	RandomChoice	7	51	0.768713
Lipids	WekaRandomForest	RandomChoice	7	52	0.776732
Lipids	WekaRandomForest	RandomChoice	7	53	0.769964
Lipids	WekaRandomForest	RandomChoice	7	54	0.770501
Lipids	WekaRandomForest	RandomChoice	7	55	0.766445
Lipids	WekaRandomForest	RandomChoice	7	56	0.758957
Lipids	WekaRandomForest	RandomChoice	7	57	0.755925
Lipids	WekaRandomForest	RandomChoice	7	58	0.770055
Lipids	WekaRandomForest	RandomChoice	7	59	0.765583
Lipids	WekaRandomForest	RandomChoice	7	60	0.773887
Lipids	WekaRandomForest	RandomChoice	7	61	0.762404
Lipids	WekaRandomForest	RandomChoice	7	62	0.766708
Lipids	WekaRandomForest	RandomChoice	7	63	0.763184
Lipids	WekaRandomForest	RandomChoice	7	64	0.774972
Lipids	WekaRandomForest	RandomChoice	7	65	0.762271
Lipids	WekaRandomForest	RandomChoice	7	66	0.75955
Lipids	WekaRandomForest	RandomChoice	7	67	0.779083
Lipids	WekaRandomForest	RandomChoice	7	68	0.763126
Lipids	WekaRandomForest	RandomChoice	7	69	0.772791
Lipids	WekaRandomForest	RandomChoice	7	70	0.771745
Lipids	WekaRandomForest	RandomChoice	7	71	0.758093
Lipids	WekaRandomForest	RandomChoice	7	72	0.759949
Lipids	WekaRandomForest	RandomChoice	7	73	0.762712
Lipids	WekaRandomForest	RandomChoice	7	74	0.763201
Lipids	WekaRandomForest	RandomChoice	7	75	0.757151
Lipids	WekaRandomForest	RandomChoice	7	76	0.761858
Lipids	WekaRandomForest	RandomChoice	7	77	0.750518
Lipids	WekaRandomForest	RandomChoice	7	78	0.758271
Lipids	WekaRandomForest	RandomChoice	7	79	0.763227
Lipids	WekaRandomForest	RandomChoice	7	80	0.758223
Lipids	WekaRandomForest	RandomChoice	7	81	0.767172
Lipids	WekaRandomForest	RandomChoice	7	82	0.77027
Lipids	WekaRandomForest	RandomChoice	7	83	0.754489
Lipids	WekaRandomForest	RandomChoice	7	84	0.767585
Lipids	WekaRandomForest	RandomChoice	7	85	0.762494
Lipids	WekaRandomForest	RandomChoice	7	86	0.750927
Lipids	WekaRandomForest	RandomChoice	7	87	0.7609
Lipids	WekaRandomForest	RandomChoice	7	88	0.763184
Lipids	WekaRandomForest	RandomChoice	7	89	0.749146
Lipids	WekaRandomForest	RandomChoice	7	90	0.749369
Lipids	WekaRandomForest	RandomChoice	7	91	0.753551
Lipids	WekaRandomForest	RandomChoice	7	92	0.752091
Lipids	WekaRandomForest	RandomChoice	7	93	0.740855
Lipids	WekaRandomForest	RandomChoice	7	94	0.760087
Lipids	WekaRandomForest	RandomChoice	7	95	0.751749
Lipids	WekaRandomForest	RandomChoice	7	96	0.746177
Lipids	WekaRandomForest	RandomChoice	7	97	0.743859
Lipids	WekaRandomForest	RandomChoice	7	98	0.747803
Lipids	WekaRandomForest	RandomChoice	7	99	0.748877
Lipids	WekaRandomForest	RandomChoice	7	100	0.74357
Lipids	WekaRandomForest	RandomChoice	7	101	0.749282
Lipids	WekaRandomForest	RandomChoice	7	102	0.752368
Lipids	WekaRandomForest	RandomChoice	7	103	0.747504
Lipids	WekaRandomForest	RandomChoice	7	104	0.739964
Lipids	WekaRandomForest	RandomChoice	7	105	0.743625
Lipids	WekaRandomForest	RandomChoice	7	106	0.758801
Lipids	WekaRandomForest	RandomChoice	7	107	0.749176
Lipids	WekaRandomForest	RandomChoice	7	108	0.749067
Lipids	WekaRandomForest	RandomChoice	7	109	0.752622
Lipids	WekaRandomForest	RandomChoice	7	110	0.746214
Lipids	WekaRandomForest	RandomChoice	7	111	0.74527
Lipids	WekaRandomForest	RandomChoice	7	112	0.743306
Lipids	WekaRandomForest	RandomChoice	7	113	0.747817
Lipids	WekaRandomForest	RandomChoice	7	114	0.744137
Lipids	WekaRandomForest	RandomChoice	7	115	0.743669
Lipids	WekaRandomForest	RandomChoice	7	116	0.742751
Lipids	WekaRandomForest	RandomChoice	7	117	0.744802
Lipids	WekaRandomForest	RandomChoice	7	118	0.736447
Lipids	WekaRandomForest	RandomChoice	7	119	0.745901
Lipids	WekaRandomForest	RandomChoice	7	120	0.742009
Lipids	WekaRandomForest	RandomChoice	7	121	0.749247
Lipids	WekaRandomForest	RandomChoice	7	122	0.738132
Lipids	WekaRandomForest	RandomChoice	7	123	0.748436
Lipids	WekaRandomForest	RandomChoice	7	124	0.744041
Lipids	WekaRandomForest	RandomChoice	7	125	0.752624
Lipids	WekaRandomForest	RandomChoice	7	126	0.733753
Lipids	WekaRandomForest	RandomChoice	7	127	0.736788
Lipids	WekaRandomForest	RandomChoice	7	128	0.731442
Lipids	WekaRandomForest	RandomChoice	7	129	0.745702
Lipids	WekaRandomForest	RandomChoice	7	130	0.734486
Lipids	WekaRandomForest	RandomChoice	7	131	0.731893
Lipids	WekaRandomForest	RandomChoice	7	132	0.728021
Lipids	WekaRandomForest	RandomChoice	7	133	0.733311
Lipids	WekaRandomForest	RandomChoice	7	134	0.730478
Lipids	WekaRandomForest	RandomChoice	7	135	0.731425
Lipids	WekaRandomForest	RandomChoice	7	136	0.732023
Lipids	WekaRandomForest	RandomChoice	7	137	0.745674
Lipids	WekaRandomForest	RandomChoice	7	138	0.732188
Lipids	WekaRandomForest	RandomChoice	7	139	0.732992
Lipids	WekaRandomForest	RandomChoice	7	140	0.738676
Lipids	WekaRandomForest	RandomChoice	7	141	0.737236
Lipids	WekaRandomForest	RandomChoice	7	142	0.742131
Lipids	WekaRandomForest	RandomChoice	7	143	0.724489
Lipids	WekaRandomForest	RandomChoice	7	144	0.728161
Lipids	WekaRandomForest	RandomChoice	7	145	0.732755
Lipids	WekaRandomForest	RandomChoice	7	146	0.732422
Lipids	WekaRandomForest	RandomChoice	7	147	0.72641
Lipids	WekaRandomForest	RandomChoice	7	148	0.73122
Lipids	WekaRandomForest	RandomChoice	7	149	0.722216
Lipids	WekaRandomForest	RandomChoice	7	150	0.727137
Lipids	WekaRandomForest	RandomChoice	7	151	0.725936
Lipids	WekaRandomForest	RandomChoice	7	152	0.728329
Lipids	WekaRandomForest	RandomChoice	7	153	0.725047
Lipids	WekaRandomForest	RandomChoice	7	154	0.72333
Lipids	WekaRandomForest	RandomChoice	7	155	0.721553
Lipids	WekaRandomForest	RandomChoice	7	156	0.725286
Lipids	WekaRandomForest	RandomChoice	7	157	0.741809
Lipids	WekaRandomForest	RandomChoice	7	158	0.722317
Lipids	WekaRandomForest	RandomChoice	7	159	0.723313
Lipids	WekaRandomForest	RandomChoice	7	160	0.731866
Lipids	WekaRandomForest	RandomChoice	7	161	0.736752
Lipids	WekaRandomForest	RandomChoice	7	162	0.729843
Lipids	WekaRandomForest	RandomChoice	7	163	0.726362
Lipids	WekaRandomForest	RandomChoice	7	164	0.720495
Lipids	WekaRandomForest	RandomChoice	7	165	0.722153
Lipids	WekaRandomForest	RandomChoice	7	166	0.728834
Lipids	WekaRandomForest	RandomChoice	7	167	0.728499
Lipids	WekaRandomForest	RandomChoice	7	168	0.728841
Lipids	WekaRandomForest	RandomChoice	7	169	0.729421
Lipids	WekaRandomForest	RandomChoice	7	170	0.731701
Lipids	WekaRandomForest	RandomChoice	7	171	0.739839
Lipids	WekaRandomForest	RandomChoice	7	172	0.7265
Lipids	WekaRandomForest	RandomChoice	7	173	0.728335
Lipids	WekaRandomForest	RandomChoice	7	174	0.74084
Lipids	WekaRandomForest	RandomChoice	7	175	0.725198
Lipids	WekaRandomForest	RandomChoice	7	176	0.737799
Lipids	WekaRandomForest	RandomChoice	7	177	0.738611
Lipids	WekaRandomForest	RandomChoice	7	178	0.73798
Lipids	WekaRandomForest	RandomChoice	7	179	0.733568
Lipids	WekaRandomForest	RandomChoice	7	180	0.744933
Lipids	WekaRandomForest	RandomChoice	7	181	0.740794
Lipids	WekaRandomForest	RandomChoice	7	182	0.734849
Lipids	WekaRandomForest	RandomChoice	7	183	0.739232
Lipids	WekaRandomForest	RandomChoice	7	184	0.739991
Lipids	WekaRandomForest	RandomChoice	7	185	0.73014
Lipids	WekaRandomForest	RandomChoice	7	186	0.730996
Lipids	WekaRandomForest	RandomChoice	7	187	0.733803
Lipids	WekaRandomForest	RandomChoice	7	188	0.729799
Lipids	WekaRandomForest	RandomChoice	7	189	0.730732
Lipids	WekaRandomForest	RandomChoice	7	190	0.728139
Lipids	WekaRandomForest	RandomChoice	7	191	0.734793
Lipids	WekaRandomForest	RandomChoice	7	192	0.730316
Lipids	WekaRandomForest	RandomChoice	7	193	0.734258
Lipids	WekaRandomForest	RandomChoice	7	194	0.731737
Lipids	WekaRandomForest	RandomChoice	7	195	0.726825
Lipids	WekaRandomForest	RandomChoice	7	196	0.739451
Lipids	WekaRandomForest	RandomChoice	7	197	0.739973
Lipids	WekaRandomForest	RandomChoice	7	198	0.740355
Lipids	WekaRandomForest	RandomChoice	7	199	0.741888
Lipids	WekaRandomForest	RandomChoice	7	200	0.74321
Lipids	WekaRandomForest	RandomChoice	7	201	0.731307
Lipids	WekaRandomForest	RandomChoice	7	202	0.742133
Lipids	WekaRandomForest	RandomChoice	7	203	0.727907
Lipids	WekaRandomForest	RandomChoice	7	204	0.74301
Lipids	WekaRandomForest	RandomChoice	7	205	0.740381
Lipids	WekaRandomForest	RandomChoice	7	206	0.732543
Lipids	WekaRandomForest	RandomChoice	7	207	0.727305
Lipids	WekaRandomForest	RandomChoice	7	208	0.732834
Lipids	WekaRandomForest	RandomChoice	7	209	0.730814
Lipids	WekaRandomForest	RandomChoice	7	210	0.739908
Lipids	WekaRandomForest	RandomChoice	7	211	0.738001
Lipids	WekaRandomForest	RandomChoice	7	212	0.732994
Lipids	WekaRandomForest	RandomChoice	7	213	0.727327
Lipids	WekaRandomForest	RandomChoice	7	214	0.734998
Lipids	WekaRandomForest	RandomChoice	7	215	0.730445
Lipids	WekaRandomForest	RandomChoice	7	216	0.731042
Lipids	WekaRandomForest	RandomChoice	7	217	0.741389
Lipids	WekaRandomForest	RandomChoice	7	218	0.739974
Lipids	WekaRandomForest	RandomChoice	7	219	0.729962
Lipids	WekaRandomForest	RandomChoice	7	220	0.727445
Lipids	WekaRandomForest	RandomChoice	7	221	0.728669
Lipids	WekaRandomForest	RandomChoice	7	222	0.730357
Lipids	WekaRandomForest	RandomChoice	7	223	0.723334
Lipids	WekaRandomForest	RandomChoice	7	224	0.736583
Lipids	WekaRandomForest	RandomChoice	7	225	0.729077
Lipids	WekaRandomForest	RandomChoice	7	226	0.733757
Lipids	WekaRandomForest	RandomChoice	7	227	0.72117
Lipids	WekaRandomForest	RandomChoice	7	228	0.732126
Lipids	WekaRandomForest	RandomChoice	7	229	0.724229
Lipids	WekaRandomForest	RandomChoice	7	230	0.72436
Lipids	WekaRandomForest	RandomChoice	7	231	0.728307
Lipids	WekaRandomForest	RandomChoice	7	232	0.729737
Lipids	WekaRandomForest	RandomChoice	7	233	0.728544
Lipids	WekaRandomForest	RandomChoice	7	234	0.73539
Lipids	WekaRandomForest	RandomChoice	7	235	0.723784
Lipids	WekaRandomForest	RandomChoice	7	236	0.719905
Lipids	WekaRandomForest	RandomChoice	7	237	0.714814
Lipids	WekaRandomForest	RandomChoice	7	238	0.723184
Lipids	WekaRandomForest	RandomChoice	7	239	0.732231
Lipids	WekaRandomForest	RandomChoice	7	240	0.717195
Lipids	WekaRandomForest	RandomChoice	7	241	0.726659
Lipids	WekaRandomForest	RandomChoice	7	242	0.721858
Lipids	WekaRandomForest	RandomChoice	7	243	0.732594
Lipids	WekaRandomForest	RandomChoice	7	244	0.723745
Lipids	WekaRandomForest	RandomChoice	7	245	0.726441
Lipids	WekaRandomForest	RandomChoice	7	246	0.719929
Lipids	WekaRandomForest	RandomChoice	7	247	0.709534
Lipids	WekaRandomForest	RandomChoice	7	248	0.732277
Lipids	WekaRandomForest	RandomChoice	7	249	0.723155
Lipids	WekaRandomForest	RandomChoice	7	250	0.742882
Lipids	WekaRandomForest	RandomChoice	7	251	0.724636
Lipids	WekaRandomForest	RandomChoice	7	252	0.72465
Lipids	WekaRandomForest	RandomChoice	7	253	0.716466
Lipids	WekaRandomForest	RandomChoice	7	254	0.718591
Lipids	WekaRandomForest	RandomChoice	7	255	0.71981
Lipids	WekaRandomForest	RandomChoice	7	256	0.725734
Lipids	WekaRandomForest	RandomChoice	7	257	0.723582
Lipids	WekaRandomForest	RandomChoice	7	258	0.724106
Lipids	WekaRandomForest	RandomChoice	7	259	0.72439
[truncated: 520,001+ more rows]

## Sheet: Supp. Figure 3d
			GL2	ATGL	CD300LG_4	CD300LG_5	CD300LG_6	TM6SF2_6	TM6SF2_8
Experiment	#20140605	B1a	0.986412	2.04678				1.40155	1.14602
	#20140605	B1b	1.01359	1.56243				1.29226	1.15277
	#20140526	A1a	0.919061	1.70824				1.29232	0.920708
	#20140526	A1b	1.08094	1.6336				1.24133	0.829306
	#20140526	A2a	0.919061	1.61307	0.652856	0.955859	0.436433
	#20140526	A2b	1.08094	1.70515	0.63252	0.824246	0.314794
	#20140605	B2a	1.07839	2.46645	0.988213	0.774437	0.456862
	#20140605	B2b	0.921608	1.95545	0.584582	0.94309	0.453083
		Median	1	1.7067	0.642688	0.883668	0.444758	1.29229	1.03336
		Average	1	1.8364	0.714543	0.874408	0.415293	1.30687	1.0122
		STD	0.0745121	0.30592	0.184678	0.089185	0.0675846	0.0675419	0.162776
		SE	0.026344	0.108159	0.0923391	0.0445925	0.0337923	0.033771	0.0813882
